# Supplementary material for: Integrated solid-state NMR and molecular dynamics modeling determines membrane insertion of human β-defensin analog
Source: Commun Biol. 2019 Nov 1;2:402. doi: 10.1038/s42003-019-0653-6 (PMC6825183; doi:10.1038/s42003-019-0653-6)
Supplement: Supplementary file 3 — Supplementary Data 1 [file 42003_2019_653_MOESM3_ESM.xlsx]

## Sheet: Fig.2
Fig.2a 298K, mobile				Fig.2b 269K, rigid
Residue No.	298K-CA	298K-CO		Residue No.	266K-CA-major	266K-CA-minor	266K-CO-major
1	0	0		1	0	0	0
2	0	0		2	0	0	0
3	0.17	0.73		3	1.77	5.47	1.73
4	0	0		4	0	0	0
5	0	0		5	0	0	0
6	0	0		6	0	0	0
7	0	0		7	0	0	0
8	0	0		8	0	0	0
9	0	0		9	0	0	0
10	0	0		10	0	0	0
11	0	0		11	0	0	0
12	0	0		12	0	0	0
13	0.64	-1.16		13	1.94	0	-0.36
14	0	0		14	0	0	0
15	0	0		15	0	0	0
16	0	0		16	0	0	0
17	0	0		17	0	0	0
18	0	0		18	0	0	0
19	-2.24	-2.17		19	-2.64	0	-3.07
20	-1.56	-1.66		20	-2.66	0	-1.86
21	-1.52	-1.59		21	-3.32	0	-2.19
22	0	0		22	0	0	0
23	0	0		23	0	0	0
24	-3.92	-3.79		24	-3.32	0	-4.29
25	0	0		25	0	0	0
26	0	0		26	0	0	0
27	0	0		27	0	0	0
28	0	0		28	0	0	0
29	0	0		29	0	0	0
30	-1.53	-0.07		30	-1.13	0	-0.67
31	-2.41	-1.59		31	-2.71	0	-1.69
32	0	0		32	0	0	0
33	0	0		33	0	0	0
34	0	0		34	0	0	0
35	0	0		35	0	0	0
36	0	0		36	0	0	0
37	0	-1.59		37	-1.71	0.79	-2.09
38	0	0		38	0	0	0
39	0	0		39	0	0	0
40	0	0		40	0	0	0
41	0	0		41	0	0	0
42	0	0		42	0	0	0
43	0	0		43	0	0	0
44	0	0		44	0	0	0
45	0	0		45	0	0	0

## Sheet: Fig.3
Fig.3b lipid-bond residues
Sqrt (time), Sqrt (ms)	L21b-Cb-H2O	error bar	L21b-Cb-CH2	error bar	G37a-Ca-H2O	error bar	G37a-Ca-CH2	error bar	L21b-Ca-H2O	error bar	L21b-Ca-CH2	error bar	V20a-Ca-H2O	error bar	V20a-Ca-CH2	error bar	V24a-Cb-H2O	error bar	V24a-Cb-CH2	error bar	V24c-Cb-H2O	error bar	V24c-Cb-CH2	error bar
0	0	0	0	0	0	0	0	0	0	0	0	0	0	0	0	0	0	0	0	0	0	0	0	0
4	0.15152	0.02	0.60336	0.07	0.21037	0.02	0.38357	0.05	0.22261	0.03	0.28068	0.08	0.17491	0.02	0.14457	0.02	0.31946	0.04	0.38186	0.05	0.14169	0.02	0.52908	0.06
7	0.43009	0.03	0.84626	0.07	0.3816	0.02	0.79931	0.1	0.32017	0.03	0.47756	0.06	0.49738	0.06	0.83426	0.06	0.5107	0.06	0.44397	0.05	0.5175	0.03	0.77357	0.05
10	0.56734	0.03	0.88136	0.07	0.7321	0.06	1	0.1	0.71694	0.04	1	0.06	0.75985	0.06	1	0.08	0.82241	0.1	1	0.09	0.87686	0.1	1	0.07
15	0.78324	0.05	1	0.08	1	0.05	0.93272	0.12	1	0.04	0.93249	0.1	1	0.08	0.96883	0.08	1	0.1	0.8994	0.08	1	0.1	0.89163	0.06
20	1	0.02	0.738	0.1	0.87427	0.04	0.67232	0.08	0.81517	0.03	0.93994	0.08	0.90826	0.08	0.59735	0.07	0.74189	0.09	0.4508	0.05	0.95097	0.1	0.32777	0.04
Fig.3c water-exposed residues
Sqrt (time), Sqrt (ms)	I3b-Cb-H2O	error bar	I3b-Cb-CH2	error bar	A19-Ca-H2O	error bar	A19-Ca-CH2	error bar	L21a-Ca-H2O	error bar	L21a-Ca-CH2	error bar	L24b-Ca-H2O	error bar	L24b-Ca-CH2	error bar	I3a-Ca	error bar	I3a-Ca	error bar
0	0	0	0	0	0	0	0	0	0	0	0	0	0	0	0	0	0	0	0	0
4	0.29672	0.04	0.15014	0.03	0.28571	0.07	0.22142	0.03	0.13371	0.02	0.29142	0.04	0.29242	0.02	0.23385	0.03	0.30845	0.04	0.2439	0.03
7	0.49357	0.05	0.24064	0.05	0.47801	0.05	0.3502	0.03	0.43301	0.02	0.4302	0.04	0.57038	0.05	0.35638	0.04	0.56272	0.04	0.42414	0.05
10	0.94495	0.09	0.48751	0.07	0.82931	0.07	0.82828	0.04	0.95831	0.07	0.84828	0.06	0.91216	0.07	0.76856	0.08	0.85686	0.05	0.82082	0.05
15	1	0.08	0.66615	0.04	1	0.1	1	0.04	1	0.07	0.96969	0.06	0.94297	0.09	0.82247	0.07	1	0.07	1	0.09
20	0.96931	0.09	1	0.09	0.58929	0.08	0.80969	0.02	0.88929	0.03	1	0.08	1	0.09	1	0.07	0.95809	0.07	0.31908	0.04
Fig.3d peptide core
Sqrt (time), Sqrt (ms)	I30-Cb-H2O	error bar	I30-Cb-CH2	error bar
0	0	0	0	0
4	0.13732	0.04	0.15694	0.05
7	0.24279	0.02	0.28874	0.06
10	0.3942	0.02	0.45892	0.06
15	0.68704	0.02	0.62863	0.08
20	1	0.03	1	0.06
Fig.3e distance map
Res.No		h2o	ch2
3	I3-Cb-b	2	10
3	I3-Ca-a	2	6
19	A19-Ca	2	4
20	V20-Ca-a	4	2
21	L21-Cb-b	6	2
21	L21-Ca-b	4	2
21	L21-Ca-a	2	6
24	L24-Cb-a	2	2
24	L24-Cb-c	2	2
24	L24-Ca-b	2	8
30	I30-Cb	/	/
37	G37-Ca-a	4	2

## Sheet: Fig.4
Fig.4b mobile residues
time (μs)	I3-Ca	L21-Ca	G31-Ca	A19-Ca
0	1	1	1	1
16.03	0.92848	0.91503	0.88354	0.9267
32.06	0.86858	0.88795	0.69469	0.82404
48.09	0.83309	0.82958	0.59858	0.71118
64.12	0.79738	0.75863	0.57676	0.70205
80.15	0.85305	0.8082	0.62647	0.72529
96.18	0.92942	0.83032	0.69862	0.79487
112.21	0.94423	0.8717	0.7903	0.89624
128.24	0.95272	0.89596	0.88997	0.92555
Fig.4c rigid residues
time (μs)	L24b-Ca	G37-Ca	L24a-Ca	V20-Ca
0	1	1	1	1
16.03	0.94607	0.84437	0.89088	0.8581
32.06	0.75957	0.61848	0.80006	0.65669
48.09	0.69459	0.5703	0.60766	0.59113
64.12	0.61084	0.49767	0.58303	0.54735
80.15	0.64291	0.48747	0.60755	0.56192
96.18	0.70346	0.57631	0.70833	0.65829
112.21	0.79667	0.76975	0.80273	0.78637
128.24	0.8633	0.89688	0.90774	0.87825

## Sheet: Fig. 6d
Fig. 6d Insertion Depth Matrix for 10 peptides
	Residue 1	Residue 2	Residue 3	4	5	6	7	8	9	10	11	12	13	14	15	16	17	18	19	20	21	22	23	24	25	26	27	28	29	30	31	32	33	34	35	36	37	38	39	40	41	42	43	44	45
PROB	15.158	13.06	13.773	13.307	10.015	9.853	11.21	8.323	5.372	8.518	8.066	3.931	4.258	4.143	1.412	-0.655	-1.664	-3.879	-3.305	-3.334	-5.023	-1.419	1.193	3.624	5.173	7.85	9.779	11.634	12.221	11.81	11.434	10.351	8.98	7.309	5.56	3.94	2.417	0.213	2.273	0.006	-0.205	3.246	2.473	5.529	8.178
PROG	17.854	17.303	16.857	16.836	14.853	14.488	12.253	11.134	6.385	6.494	3.378	1.834	-0.588	1.476	4.034	4.792	4.733	3.056	4.456	4.061	4.475	7.661	8.879	11.118	12.308	14.262	12.136	13.618	11.465	9.39	10.897	10.92	10.75	9.09	7.52	4.21	4.315	2.375	7.566	6.458	8.062	10.559	5.818	8.128	10.092
PROH	3.719	7.11	8.025	4.092	5.099	9.261	7.848	3.41	8.793	11.225	6.429	4.659	10.598	12.381	7.544	5.437	2.94	-0.05	0.37	-2.476	-2.999	1.043	2.528	4.918	7.59	9.068	9.846	12.208	8.725	8.873	7.594	4.661	4.034	1.382	1.372	-1.831	-0.228	-0.855	4.1	4.701	5.93	10.95	8.065	11.532	13.614
PROI	16.313	14.771	13.344	14.404	13.991	11.298	10.803	12.341	9.389	7.003	8.112	6.949	8.402	9.83	7.775	6.085	3.294	0.942	0.699	-1.882	-3.351	0.582	3.047	4.621	6.969	9.447	7.633	11.105	8.158	10.167	9.183	6.645	6.562	3.983	3.092	-0.021	0.584	-0.059	3.191	6.05	6.415	11.134	9.436	12.982	15.174
PROJ	13.283	12.833	12.838	11.826	11.239	11.245	9.267	7.972	7.5	7.789	5.766	4.543	4.999	1.9	3.189	2.069	-0.365	-1.198	-1.174	-3.762	-3.189	0.821	2.646	3.965	7.03	7.725	6.995	11.157	10.937	10.62	10.064	8.844	7.907	6.571	5.951	3.466	3.357	1.849	5.316	6.285	6.085	8.963	6.177	10.835	11.766
PROK	-2.319	-4.579	-2.611	-0.438	0.119	2.256	1.596	2.788	-1.121	2.119	3.243	0.164	-2.106	-0.467	2.6	4.356	4.318	6.023	8.604	10.691	11.929	13.212	12.883	13.677	13.949	14.766	13.654	12.925	12.879	11.123	10.712	10.043	8.162	7.298	7.083	6.234	6.025	4.936	5.958	3.835	3.837	5.239	4.92	8.667	9.566
PROM	2.692	0.278	0.787	3.496	2.017	0.185	2.759	4.17	3.191	2.92	4.264	3.136	6.066	2.305	4.191	4.044	1.716	0.983	-0.29	-2.974	-3.155	0.696	2.746	6.161	7.744	8.159	10.397	11.489	11.736	12.163	13.065	12.776	10.39	7.962	6.498	3.143	2.592	0.269	3.933	5.363	3.688	5.443	4.751	6.251	8.495
PRON	13.464	12.441	9.651	8.203	6.567	9.56	11.237	7.185	8.563	12.181	10.615	6.991	10.955	14.6	11.25	9.664	6.845	3.997	2.278	-1.58	-2.626	1.065	2.577	5.829	7.385	10.473	12.46	12.299	9.837	12.38	12.602	12.768	9.649	7.14	4.826	1.032	1.445	1.155	4.761	8.248	9.374	14.366	15.03	15.321	18.343
PROP	3.502	4.622	4.796	2.554	3.117	6.957	5.759	4.007	9.807	10.655	8.121	8.476	13.239	14.022	11.773	9.309	5.516	3.392	1.551	-1.347	-3.957	-2.255	-1.786	1.182	4.145	5.679	8.779	10.851	7.364	9.994	9.221	6.291	8.789	4.964	2.273	-0.188	0.966	-0.451	3.648	7.211	7.205	11.673	12.76	11.482	14.121
PROR	-0.511	-3.411	-2.843	0.095	-0.149	3.287	0.58	1.129	5.816	4.915	2.907	5.132	8.791	5.349	7.909	7.188	2.851	3.004	0.157	-3.027	-4.099	-1.306	-4.097	-2.26	-0.693	2.672	2.054	6.274	4.683	8.806	8.956	9.186	6.383	5.737	3.985	-0.197	0.596	-0.007	2.437	6.284	4.061	8.661	4.403	6.768	10.026

## Sheet: Fig. 6e
Fig. 6e RMSF data for 10 peptides
Residue number	PROB	PROG	PROH	PROI	PROJ	PROK	PROM	PRON	PROP	PROR
1	9.911	11.0428	3.907	10.9397	11.4719	10.3319	8.7967	5.5161	4.6646	9.243
2	8.9708	9.0254	3.36	9.301	10.1904	9.4044	8.6515	4.521	3.4078	10.8826
3	7.2844	7.3393	3.0379	8.94	9.1688	7.9942	7.8673	3.2624	2.9186	9.0938
4	6.8232	5.6099	2.5571	8.0048	8.5322	8.0686	6.5441	3.2068	2.6771	6.1776
5	6.7531	4.1177	2.019	5.7262	6.8055	7.6783	6.1678	2.7465	1.7228	6.1797
6	6.5921	5.2921	2.2111	5.7203	6.9332	9.1538	6.6159	2.608	1.5308	5.2686
7	5.8058	4.9936	2.2043	5.8287	7.6838	7.5196	5.9919	2.5007	1.2973	7.2432
8	6.7686	5.7377	2.0706	5.5117	7.072	7.8614	6.9721	2.93	1.782	4.9797
9	7.4707	4.2793	2.1814	5.696	6.937	8.6412	6.7815	2.4407	1.4611	3.7332
10	6.6586	6.0614	2.602	6.0048	7.0044	9.8365	6.7135	2.772	1.6926	6.585
11	5.2101	2.9935	1.6336	5.3024	5.8357	8.6642	6.0392	1.765	1.2611	3.9705
12	6.9324	2.7577	2.6105	5.7458	7.0106	7.6003	6.4045	2.6356	2.3557	3.9556
13	6.4972	2.7429	2.1777	4.6753	5.394	8.3432	5.7184	2.1307	1.6949	6.4536
14	8.1402	3.3086	3.0883	6.2078	7.0641	10.3537	5.9653	2.8361	2.4263	7.0732
15	7.5267	2.1638	2.2125	4.4401	6.2629	9.9361	5.1699	1.3511	1.7254	7.6516
16	8.2687	2.3753	1.5257	3.5246	5.8206	10.8378	4.7164	1.569	1.8927	6.7438
17	9.9896	3.4591	3.1593	3.5932	7.0886	14.2115	5.5654	2.2821	3.0353	5.8481
18	8.2169	2.1433	2.3274	4.0604	6.1779	14.3033	3.8568	1.9978	1.6544	6.7008
19	8.2199	3.2464	2.5015	4.4969	7.2145	14.3735	3.0953	1.9168	1.5542	4.5636
20	7.6335	4.0835	3.7056	4.9944	10.2791	16.0851	4.6421	3.2248	2.8429	6.8269
21	8.896	4.9104	5.2643	5.4466	12.4739	18.0276	5.5059	3.1857	3.209	7.7091
22	6.3757	4.2058	5.0376	5.9439	10.5031	16.2536	4.6133	3.7678	4.3795	4.8181
23	6.1368	4.077	5.1385	3.75	9.8303	13.9875	4.2101	3.6161	3.9394	8.4697
24	6.0528	4.6649	5.1582	4.7701	6.8358	12.9784	3.8681	3.4151	3.9072	7.3661
25	6.128	4.1782	4.5895	5.0351	6.885	11.5256	4.7783	3.3287	3.9	9.2394
26	8.8657	4.4683	5.3567	5.8334	6.7859	10.8886	7.3783	4.9468	4.1445	6.9797
27	8.4344	3.0876	3.9013	4.003	4.5057	8.5403	6.822	3.4216	3.1556	3.5574
28	9.5547	3.4547	2.5923	4.1168	6.0177	8.4123	6.4593	3.29	2.7794	6.0774
29	10.4581	2.8594	2.0956	3.9791	7.2644	7.8597	6.3417	2.2709	2.3047	4.8547
30	10.809	2.9991	1.964	5.31	9.4875	8.2613	7.5995	2.43	2.1085	7.2722
31	11.3733	3.0718	1.9864	5.2183	9.9535	8.1336	7.9225	3.2836	1.8839	8.3982
32	13.0432	4.5857	3.0786	5.6337	11.8266	9.9536	9.6533	5.5116	2.6228	10.1638
33	11.6816	4.7421	2.9788	6.3508	11.2929	9.4026	7.2198	5.2828	1.7171	7.2631
34	11.2864	4.3103	3.0524	4.5065	11.8743	10.7354	6.2752	4.5682	1.5386	6.6998
35	10.8777	3.9279	3.4875	4.462	11.6085	12.7076	6.975	4.0474	2.1774	4.9222
36	10.9308	4.7637	3.1479	4.2187	11.3709	14.173	6.5046	3.2276	2.6856	4.8401
37	7.8907	2.7802	2.6254	3.0345	9.1119	14.0722	4.5209	1.8719	1.1929	3.9553
38	7.4761	3.5419	4.3659	3.2941	8.4523	15.7054	4.657	2.5414	2.0755	7.1828
39	8.04	2.8937	3.0762	2.911	7.8279	17.6163	3.7581	2.1699	2.1505	2.984
40	7.5	2.1353	1.557	2.4154	7.1203	17.3404	3.763	1.683	1.6593	5.1193
41	7.5811	1.9249	1.6381	2.1868	5.47	17.7561	3.4513	1.4115	1.6304	2.5001
42	9.0278	3.5516	2.3471	4.2653	7.3107	18.1975	6.4473	2.9208	3.4368	6.5396
43	9.7758	3.3231	3.2407	5.1502	5.3222	17.8036	5.3813	2.6933	4.4581	3.4648
44	7.7739	4.6974	4.6809	4.7915	6.567	18.0495	6.7072	3.7435	5.5695	7.4692
45	8.7915	5.3976	5.1521	6.3667	8.7154	18.2972	7.4855	4.9354	5.4296	8.8998

## Sheet: Fig.S4
Fig.S4c 298K, DP
time (μs)	L24b-Ca	G31-Ca	A19-Ca	G37-Ca	L21b-Ca
0	1	1	1	1	1
16.03	0.9244	0.9193	0.9373	0.88592	0.9455
32.06	0.89208	0.87	0.88877	0.84045	0.9271
48.09	0.85445	0.85516	0.87977	0.70881	0.86061
64.12	0.84367	0.85215	0.79409	0.70534	0.86752
80.15	0.84299	0.79149	0.86415	0.77547	0.96088
96.18	0.87986	0.81009	0.90996	0.8834	0.96654
112.21	0.9056	0.88027	0.85049	0.89426	0.96831
128.24	0.9089	0.87486	0.9111	0.91128	0.98384
Fig.S4d 298K, CP
time (μs)	I3a-Ca	V20a-Ca	L24b-Ca	L24a-Ca	G37-Ca	G31-Ca	A19-Ca
0	1	1	1	1	1	1	1
16.03	0.86555	0.9061	0.87711	0.8456	0.82943	0.89332	0.8843
32.06	0.75203	0.72564	0.75117	0.73954	0.78958	0.88382	0.74373
48.09	0.82097	0.63243	0.77713	0.69999	0.7214	0.83392	0.73945
64.12	0.65015	0.56541	0.71077	0.62061	0.66328	0.76636	0.70556
80.15	0.76605	0.6582	0.716	0.65191	0.71265	0.84672	0.7619
96.18	0.84692	0.73198	0.77535	0.65921	0.82351	0.85109	0.74698
112.21	0.85495	0.79428	0.81898	0.87249	0.81785	0.91127	0.80625
128.24	0.96003	0.96602	0.84943	0.9727	0.85194	0.96136	0.89771

## Sheet: Fig.S7
Fig.S7 distance map data for 4 peptides
PROG
Residue number
1	74.594 49.260 65.571 36.250 34.096 39.422 51.746 82.557 70.002 23.159 62.974 67.100 52.081 46.244 59.883 30.309 63.217 60.086 85.678 41.430 64.460 38.150 65.386 51.836 38.157 63.108 60.744 82.409 63.224 46.424 34.673 32.186 32.836 36.911 40.993 57.363 40.279 77.520 32.026 75.059 63.947 67.374 59.088 77.317 61.385 53.218 85.290 38.225 59.859 35.937 49.951 21.370 41.385 50.975 50.525 68.474 68.289 …
2	72.844 47.287 64.344 34.299 31.919 36.693 50.272 81.285 68.868 20.160 61.620 65.651 51.169 44.788 58.293 27.770 61.736 58.561 84.548 39.320 62.997 36.359 64.546 49.674 36.302 61.730 59.510 81.055 61.896 44.745 32.278 29.980 31.116 35.151 39.184 56.311 38.694 75.910 30.453 73.491 62.261 65.886 57.743 75.648 60.453 52.037 83.631 36.517 58.269 34.303 47.435 18.661 40.274 48.885 49.071 66.877 66.682 …
3	71.905 46.772 64.100 32.735 31.099 35.203 49.325 80.805 68.801 18.430 61.000 65.684 51.266 44.767 58.090 26.009 61.518 57.509 83.678 38.024 62.234 35.812 63.507 48.269 34.923 61.432 59.267 80.566 61.738 43.394 31.120 29.573 30.704 33.697 37.893 55.830 38.963 75.365 30.249 72.318 61.416 64.874 57.704 75.260 60.641 52.131 82.895 35.443 57.243 33.763 46.078 16.978 40.355 47.376 48.306 66.495 66.079 …
4	71.396 45.560 63.790 32.054 31.341 34.747 48.491 80.168 67.678 17.652 60.302 64.858 50.690 44.032 56.867 25.295 60.812 56.766 82.947 37.101 61.400 34.561 63.326 47.798 34.099 60.611 58.452 79.934 60.941 42.444 30.984 28.769 29.704 32.782 36.787 55.020 38.743 74.002 29.756 71.858 60.335 64.416 56.955 74.220 60.304 51.897 81.796 34.121 56.619 32.658 45.409 15.577 39.926 46.897 47.512 65.310 64.990 …
5	70.231 43.794 63.305 30.830 31.052 33.366 47.223 78.976 66.200 15.695 58.889 63.623 50.259 42.509 55.146 23.853 59.514 55.394 81.928 35.656 60.134 32.386 62.970 46.300 31.998 59.349 57.403 78.677 59.683 40.989 30.081 27.519 27.858 31.278 35.203 54.648 37.870 72.643 28.910 71.434 59.175 63.154 55.672 73.015 59.277 50.853 80.772 32.512 54.899 30.918 44.393 13.215 38.939 45.826 46.019 63.686 63.358 …
6	68.884 42.263 62.674 29.408 30.730 31.965 45.527 77.440 65.540 14.290 57.259 62.403 49.451 41.194 53.766 22.450 58.260 53.966 80.079 34.041 58.492 30.900 61.835 45.122 30.587 57.794 55.826 77.175 58.078 39.319 29.549 26.213 26.384 29.685 33.456 53.426 37.240 71.281 28.286 70.084 58.050 61.675 54.283 71.188 58.727 49.901 79.130 30.737 53.422 29.190 42.868 11.025 38.522 44.749 44.286 62.457 62.097 …
7	68.146 40.475 61.992 28.477 30.841 31.700 44.100 76.180 63.105 13.932 55.640 60.607 48.213 39.396 51.884 22.278 56.952 52.729 79.022 33.469 57.269 28.314 61.276 44.544 28.471 56.322 54.415 76.423 56.504 37.822 29.324 25.128 24.698 27.903 31.786 52.395 36.337 69.788 26.928 69.968 56.831 60.669 52.874 69.543 57.273 48.502 77.952 29.008 51.902 27.363 42.594 9.288 37.066 44.595 42.795 60.740 60.818 6…
8	66.984 40.394 59.649 26.750 29.840 29.643 42.496 75.235 63.706 11.540 54.584 60.897 49.535 38.983 52.072 20.041 56.552 50.836 77.927 31.665 56.215 28.130 61.565 42.217 26.465 55.198 53.886 75.767 55.808 36.303 28.622 22.752 24.667 26.336 30.202 53.132 34.712 68.940 26.264 68.705 56.401 58.966 52.591 68.913 56.672 48.055 76.983 27.692 50.481 26.928 41.226 7.457 36.381 42.469 42.210 60.286 59.974 6…
9	65.959 38.016 59.537 26.460 28.438 29.755 41.185 73.448 61.812 11.350 52.187 59.493 46.201 34.113 48.747 20.743 54.791 50.865 76.298 32.437 54.399 24.824 57.923 42.905 25.313 52.642 50.294 75.194 52.616 35.473 27.980 19.619 19.748 24.778 29.822 50.666 30.779 69.047 23.357 68.428 56.456 58.909 48.565 67.169 53.137 44.200 77.164 26.112 50.414 22.763 41.101 4.536 32.401 43.790 39.609 60.102 60.181 5…
10	66.014 41.090 57.912 25.076 26.408 26.779 41.007 74.356 63.685 7.614 53.182 61.174 49.140 37.719 52.300 17.951 56.281 50.122 77.332 31.026 55.368 28.355 60.658 40.951 25.735 53.931 52.358 75.810 54.815 35.059 25.340 19.378 24.525 24.032 29.145 53.100 31.522 68.658 24.478 66.766 55.632 58.183 52.131 67.667 55.520 47.460 77.301 26.270 50.625 26.164 38.839 3.901 35.195 41.429 41.203 60.529 60.053 60…
11	68.538 42.168 57.653 28.742 23.467 26.286 44.932 78.166 63.965 7.002 57.452 61.082 47.776 39.889 53.276 18.529 55.957 53.005 80.964 32.148 59.004 27.952 61.693 43.240 26.483 57.472 56.084 76.526 58.013 38.204 22.782 19.863 25.780 27.766 31.685 50.637 32.820 69.458 21.576 67.056 54.207 60.962 53.186 69.658 56.181 47.371 77.456 28.581 52.515 28.104 37.756 3.662 33.902 43.159 45.566 60.252 61.296 58…
12	65.636 39.344 57.309 28.329 25.078 28.569 41.438 73.814 59.733 10.007 52.491 56.494 44.585 32.369 48.849 20.653 51.688 51.784 76.637 33.189 54.730 22.051 58.309 43.987 23.937 51.474 49.060 74.232 51.432 36.699 25.008 15.919 19.182 25.749 30.670 47.338 28.252 68.185 18.674 67.528 53.743 59.892 46.890 65.727 50.389 41.641 75.708 25.701 51.466 21.914 39.278 3.682 29.229 44.855 41.137 58.119 60.212 5…
13	69.076 41.477 57.201 30.735 21.560 26.602 45.744 78.845 62.600 8.783 58.100 59.117 45.552 38.169 51.999 20.031 54.392 54.218 81.721 33.555 59.733 25.391 60.752 44.995 25.575 57.324 55.737 76.314 57.377 39.258 21.673 18.302 24.039 29.107 32.822 47.308 31.501 69.777 18.000 67.313 53.174 62.272 51.546 69.249 54.449 45.163 77.042 28.939 53.098 26.880 37.637 4.090 30.792 45.142 46.663 59.475 61.945 55…
14	70.648 43.705 56.778 32.296 17.664 24.853 48.417 81.482 63.348 8.088 61.222 59.904 46.341 41.241 54.116 19.571 55.098 56.006 84.125 34.107 62.389 28.087 61.776 45.423 27.413 60.235 58.788 76.952 60.182 41.428 17.150 19.946 26.811 31.145 34.671 47.231 33.024 70.195 17.643 66.022 51.832 63.916 53.717 70.959 56.341 46.898 77.049 31.182 54.627 29.867 35.844 7.104 32.276 44.886 49.636 59.745 62.835 55…
15	72.201 43.272 59.729 34.595 23.512 31.441 49.338 81.926 64.728 12.835 61.191 61.177 46.317 39.796 52.900 24.454 56.826 58.327 84.607 37.740 62.924 27.031 61.568 49.088 28.828 59.995 57.703 79.389 59.354 43.313 24.817 20.639 25.237 32.815 36.968 48.141 32.478 73.459 17.994 69.862 56.730 65.914 52.044 71.639 55.107 45.445 80.344 32.695 56.591 28.745 41.971 8.386 31.180 49.365 49.393 62.900 65.702 5…
16	73.053 43.152 61.139 36.650 24.904 34.722 50.362 82.397 64.607 16.153 61.599 61.029 45.723 38.260 51.885 27.632 56.736 60.409 85.073 40.520 63.697 25.806 61.141 51.683 29.964 59.811 56.775 80.358 58.547 45.305 26.952 20.972 23.951 34.573 39.197 47.656 31.681 75.141 16.795 71.410 58.321 67.853 50.391 71.840 53.497 43.708 81.608 34.017 58.337 28.018 44.624 10.821 29.453 52.280 49.937 64.083 67.562 …
17	72.809 40.373 60.413 38.089 25.237 36.969 50.537 81.639 63.129 18.944 60.747 59.040 41.438 35.122 48.216 30.105 55.295 61.424 84.404 42.397 63.267 23.739 58.153 53.582 29.356 58.462 54.548 80.134 56.298 46.098 28.380 19.661 20.846 35.319 40.329 43.900 28.650 75.915 12.681 72.026 58.940 68.634 46.063 70.360 49.348 38.767 81.517 34.406 58.256 25.785 46.395 11.940 24.385 54.736 49.078 63.975 68.139 …
18	70.937 39.031 61.360 36.299 27.991 36.519 47.583 78.464 61.734 18.727 57.155 57.775 42.657 32.115 46.841 29.380 53.653 58.969 81.525 40.864 59.965 21.704 58.312 52.223 28.076 55.241 51.201 78.345 53.199 43.572 30.086 18.893 17.989 32.959 38.021 45.900 28.453 74.075 15.536 72.543 58.432 66.284 44.935 68.535 48.765 38.892 80.374 31.887 56.832 22.628 46.120 10.241 25.363 53.548 45.442 62.088 65.884 …
19	72.301 39.581 63.234 38.534 30.760 39.941 48.863 79.001 61.595 22.277 57.561 58.044 42.801 31.013 46.255 32.713 53.942 60.940 82.019 43.755 60.740 22.175 58.245 54.855 29.941 55.376 50.624 79.431 52.629 45.680 33.226 20.931 17.314 34.822 40.247 46.334 28.914 75.729 16.653 75.017 60.342 68.504 44.190 69.091 47.859 38.261 81.830 33.393 58.607 22.659 49.039 13.614 24.903 56.530 46.022 63.377 67.562 …
20	72.465 37.999 64.096 39.999 31.334 41.293 49.111 78.545 60.237 24.386 57.251 56.167 40.294 28.993 43.920 34.350 52.340 61.731 81.674 44.934 60.577 20.475 57.110 56.614 30.365 54.645 49.389 78.709 51.404 46.645 34.068 21.488 15.660 35.961 41.079 43.735 28.337 75.700 14.990 75.873 60.079 69.315 42.299 68.353 46.184 36.435 81.207 33.611 58.951 21.568 49.939 14.738 22.874 58.200 45.916 62.456 67.562 …
21	71.558 37.313 64.523 40.282 34.250 43.259 48.051 76.814 59.313 26.535 55.259 54.913 40.558 26.222 42.630 36.029 51.595 61.525 80.153 46.016 59.041 19.745 56.899 57.113 30.658 52.362 46.569 78.254 48.433 46.447 36.765 21.535 13.862 35.917 41.237 45.102 27.457 75.616 17.053 77.280 60.939 68.806 40.297 67.370 44.260 34.724 81.173 33.222 58.856 19.851 51.474 16.296 22.446 59.345 44.049 61.961 67.383 …
22	72.341 39.208 65.349 41.098 35.666 44.937 49.481 77.777 61.132 27.800 56.212 57.590 42.374 27.555 44.365 37.369 53.495 62.875 81.000 47.583 60.055 21.888 57.096 58.125 32.418 53.488 47.529 79.765 49.813 47.664 38.472 23.272 15.411 36.995 42.725 47.841 27.390 77.470 19.496 77.918 63.386 69.998 40.806 69.151 45.061 35.423 83.128 34.930 60.149 21.562 53.188 18.358 23.494 60.580 44.897 64.280 68.957 …
23	73.344 39.590 65.779 41.402 33.734 44.137 50.931 79.708 62.165 26.599 58.425 58.621 42.589 30.279 45.467 36.675 54.754 63.740 82.718 47.288 61.776 22.976 57.492 58.047 32.085 55.818 50.324 80.612 52.201 48.512 36.515 23.921 16.903 37.874 43.323 46.924 28.910 78.108 18.167 77.503 63.242 71.089 42.474 70.257 47.174 36.548 83.417 35.925 59.931 23.208 52.732 17.944 24.168 60.225 46.805 65.134 69.647 …
24	74.532 39.813 65.539 41.504 32.835 44.102 52.143 80.883 62.629 26.463 59.748 59.479 41.820 32.267 46.501 36.539 55.759 64.227 83.986 47.325 63.079 24.752 57.213 58.046 33.546 57.495 52.008 81.467 54.198 48.983 35.936 25.448 18.020 38.362 43.854 46.782 29.834 78.385 18.070 77.256 63.427 71.238 43.855 71.316 48.280 38.409 84.453 36.837 61.039 24.979 53.037 18.497 25.262 59.925 47.774 65.784 69.991 …
25	75.755 40.196 66.831 42.331 32.091 44.013 53.748 82.880 64.785 26.036 61.741 60.493 43.145 34.365 47.946 36.437 57.537 65.642 85.818 47.724 65.009 26.015 58.754 58.731 34.102 59.688 54.238 82.713 56.118 50.111 35.186 26.138 19.747 39.601 45.008 47.167 31.223 79.747 18.701 77.662 63.845 72.384 45.456 73.145 50.159 39.622 84.995 38.491 61.991 26.049 53.046 18.714 26.407 60.180 49.603 67.115 71.404 …
26	77.796 41.598 67.926 44.437 31.710 45.458 56.887 85.782 65.927 27.743 64.887 62.540 43.186 36.735 48.405 38.224 59.401 68.415 88.311 49.948 67.932 28.979 57.979 60.355 35.635 62.831 57.172 84.802 58.597 52.580 35.208 28.765 21.628 42.275 47.905 47.169 33.042 82.060 18.878 78.627 65.462 75.382 46.676 74.836 51.446 40.378 87.115 41.488 63.532 28.139 54.548 21.210 26.659 61.970 52.321 69.607 74.042 …
27	76.819 42.087 66.118 41.866 28.175 42.297 55.158 85.036 65.892 24.244 64.133 62.555 43.807 38.437 50.209 34.965 59.458 65.933 87.638 47.027 66.883 28.532 58.950 57.662 34.458 62.592 57.900 83.824 59.688 50.426 31.719 27.004 22.871 39.835 45.222 46.748 33.223 80.411 17.389 75.989 63.542 73.139 48.830 74.567 53.185 42.363 85.641 39.556 62.139 29.013 51.775 18.364 28.393 58.852 51.631 68.322 72.051 …
28	75.509 42.745 65.848 39.049 28.777 40.067 53.522 83.991 66.100 21.792 63.132 63.545 46.090 39.310 51.330 32.091 59.816 63.748 86.446 44.481 65.561 29.589 59.395 54.792 33.566 62.009 57.957 83.084 59.878 48.251 31.208 27.323 23.669 37.740 43.078 48.934 34.754 78.775 20.479 75.173 62.651 71.231 50.847 74.500 54.920 44.931 85.094 38.024 60.604 29.005 50.072 16.449 31.172 55.604 50.401 67.832 70.498 …
29	72.474 40.653 64.487 36.542 30.885 39.294 49.496 79.602 63.355 20.867 58.497 60.878 45.201 34.581 48.687 30.902 56.867 60.508 82.380 42.634 61.356 26.300 58.275 52.831 31.354 57.221 52.834 80.372 55.123 45.201 32.611 24.815 19.857 34.442 40.020 49.118 31.978 76.144 20.704 74.582 61.474 68.334 47.514 71.455 51.373 42.291 82.764 34.512 58.211 25.112 49.084 14.733 29.264 54.104 46.086 65.169 67.713 …
30	71.178 41.067 62.207 33.633 27.201 34.834 47.547 78.877 63.153 15.999 58.012 60.599 45.906 36.845 50.274 26.578 56.436 57.545 81.570 38.697 60.168 26.342 59.193 49.406 29.353 57.310 54.132 78.791 56.470 42.437 28.548 23.054 21.655 31.680 36.702 48.734 32.436 73.625 20.284 71.660 58.476 65.458 49.858 70.708 53.667 44.586 80.502 32.121 55.976 26.013 45.125 10.496 31.225 50.188 45.636 63.094 65.131 …
31	70.616 41.584 63.598 32.141 31.527 35.699 46.126 77.508 64.053 17.206 56.475 61.871 48.319 36.848 50.962 26.634 57.332 56.137 80.220 38.042 58.681 27.891 60.208 48.637 29.773 56.267 53.212 78.821 55.892 40.963 32.187 24.558 22.096 30.349 35.463 52.082 33.953 73.356 24.948 72.766 59.998 64.242 50.824 70.761 54.861 46.429 80.942 31.285 55.315 25.912 46.302 11.126 34.175 49.429 43.921 63.676 64.546 …
32	67.551 38.526 62.446 28.728 33.019 34.396 42.351 73.465 61.776 16.940 52.178 59.977 46.767 33.617 48.206 24.942 55.311 52.532 76.280 35.404 54.438 25.539 57.870 45.885 28.350 52.402 49.143 76.424 52.279 37.447 33.086 22.368 19.234 26.806 32.249 51.867 32.407 70.929 25.544 71.699 58.972 60.762 48.270 68.064 52.495 44.605 78.931 28.058 52.449 22.743 45.237 9.770 33.185 46.880 39.298 61.385 61.571 6…
33	66.654 40.306 62.132 28.521 34.896 34.897 40.680 72.176 61.551 17.557 51.107 60.005 49.139 33.741 49.030 25.420 54.968 51.493 74.863 35.451 53.427 26.060 59.704 45.968 27.564 51.048 48.447 75.794 51.244 36.605 34.625 22.646 20.444 26.152 31.061 53.670 32.877 69.642 27.878 71.451 58.660 60.075 48.963 66.792 53.148 45.466 77.840 26.619 51.689 22.889 45.166 10.698 35.113 46.955 39.044 60.733 60.834 …
34	65.495 39.149 62.138 28.343 36.327 35.471 38.866 70.143 60.323 18.858 48.791 58.373 48.103 31.174 47.512 26.035 53.571 50.338 73.109 35.303 51.384 24.275 58.694 46.193 27.232 48.709 45.796 74.492 48.829 35.675 36.218 21.380 18.409 24.988 30.091 53.057 31.466 68.690 28.019 71.931 58.341 58.983 47.354 65.416 51.667 44.207 77.012 25.166 51.212 20.609 45.533 10.894 34.284 47.338 36.841 59.310 59.732 …
35	65.087 38.937 62.465 29.038 37.103 37.391 38.754 69.205 60.018 20.686 47.380 58.210 47.706 28.470 46.258 28.020 53.085 50.891 72.338 36.983 50.496 23.797 57.741 46.862 27.231 47.002 43.356 75.002 46.820 36.047 37.646 20.836 16.156 25.159 31.099 53.682 30.041 70.027 27.221 72.766 60.019 59.330 44.987 64.465 49.017 42.170 78.114 25.859 51.881 18.849 47.358 12.411 32.032 48.834 35.474 60.314 60.685 …
36	62.739 36.812 60.629 27.428 36.533 36.172 34.828 65.528 56.156 20.222 43.090 54.275 45.861 24.759 43.229 27.081 49.342 47.824 68.510 35.470 46.663 19.985 55.594 45.719 25.001 42.834 39.124 71.992 42.535 33.408 36.897 18.566 13.723 22.125 28.187 50.778 28.623 66.900 25.826 71.652 57.320 56.906 42.524 60.739 46.953 39.994 74.690 22.351 49.301 15.103 45.560 11.088 30.701 47.867 31.916 56.491 57.844 …
37	66.292 38.587 62.168 31.816 34.785 37.182 40.739 71.220 59.353 20.352 49.408 56.688 45.773 27.760 45.775 28.641 51.707 53.102 74.428 38.219 52.576 21.258 57.801 49.249 26.923 48.217 44.356 75.095 47.524 38.254 35.892 18.928 15.186 27.486 32.885 50.623 28.599 70.397 23.730 73.156 58.641 61.394 43.933 65.076 48.047 40.350 77.982 26.569 53.445 18.507 46.518 11.179 29.453 50.909 38.074 59.484 61.705 …
38	67.076 37.569 60.105 33.038 30.520 36.200 42.704 72.816 58.314 18.774 51.305 55.241 42.446 26.492 44.469 28.316 50.151 54.952 76.337 38.735 54.640 18.933 56.836 49.832 26.784 49.145 44.778 75.254 47.690 40.037 32.513 16.642 14.352 29.205 34.402 46.859 25.381 70.972 17.680 71.941 57.359 62.994 41.767 64.900 44.755 37.208 78.129 27.540 54.584 18.908 45.448 9.626 24.538 51.496 40.179 59.130 62.516 5…
39	69.407 38.447 62.923 34.312 31.663 38.234 45.098 75.037 60.315 20.307 53.440 57.750 44.163 29.718 45.737 29.994 53.505 56.944 78.061 40.581 56.654 22.097 56.533 51.352 28.436 52.274 47.779 77.352 50.151 41.544 33.335 21.036 15.998 30.841 36.597 48.253 29.040 73.216 19.969 73.544 59.780 64.788 43.984 67.249 48.380 39.572 79.895 30.469 55.470 20.579 47.860 12.048 27.619 53.115 41.263 61.812 64.517 …
40	70.919 40.645 61.681 34.602 28.234 35.576 47.173 78.447 62.681 17.013 57.240 59.807 45.221 34.341 48.969 27.691 55.323 57.896 81.301 39.582 59.760 24.351 59.058 50.568 28.585 56.008 52.428 78.665 54.676 42.606 29.942 20.706 19.940 31.820 36.992 48.523 30.274 73.671 18.857 72.166 58.773 65.689 47.652 69.593 51.350 42.116 80.646 31.521 56.379 24.256 45.565 10.133 28.909 51.652 45.221 62.830 65.448 …
41	73.475 41.437 63.185 37.790 27.239 37.556 50.942 81.958 64.089 19.140 60.800 61.019 44.624 36.135 49.559 30.228 56.905 61.590 84.600 42.633 63.413 25.913 58.995 53.330 30.762 59.251 55.300 81.008 57.091 46.164 29.427 22.875 21.208 35.446 40.695 47.426 31.392 76.583 17.363 73.508 60.249 69.081 48.264 71.894 52.122 42.153 82.861 35.087 58.899 26.286 47.365 12.972 28.269 54.503 48.595 65.106 68.482 …
42	74.821 41.729 63.011 37.367 24.456 36.210 52.837 84.198 65.260 17.852 63.290 62.628 44.687 40.018 51.429 28.722 58.688 62.131 86.633 41.725 65.412 28.259 59.152 52.331 31.780 62.386 58.866 81.947 60.590 46.930 26.977 25.197 24.187 36.179 41.314 46.801 33.613 77.124 17.353 72.749 60.046 69.638 51.379 74.027 55.048 44.614 83.460 36.833 59.043 29.464 46.616 13.365 30.169 52.830 50.616 66.009 68.767 …
43	73.674 42.679 59.905 36.731 19.685 31.614 52.582 84.749 65.144 14.096 64.207 61.605 43.677 41.076 52.220 25.771 57.594 61.176 87.175 39.835 65.971 27.791 60.125 50.571 30.414 62.865 60.134 80.750 61.478 46.060 21.659 22.051 25.704 35.561 39.853 45.073 32.341 75.429 14.554 69.428 56.866 68.318 51.846 73.002 54.934 44.562 81.588 35.577 58.158 30.409 42.063 10.733 29.467 50.945 52.013 64.413 67.740 …
44	77.645 42.968 63.824 42.314 21.793 38.447 57.547 88.462 66.670 21.139 67.542 62.816 42.536 41.280 51.889 32.457 59.645 67.141 90.820 46.113 70.069 29.125 59.415 56.663 34.184 65.769 61.832 84.379 62.835 51.572 25.551 25.642 25.661 41.005 45.993 44.220 33.324 80.672 13.102 73.495 61.304 73.705 50.874 76.100 54.792 42.847 85.682 40.887 62.449 31.409 48.384 16.648 27.639 57.374 55.132 68.280 72.659 …
45	79.652 45.588 64.765 43.713 20.674 38.750 59.857 90.856 68.236 22.035 70.429 64.854 44.261 45.148 54.869 33.201 61.856 68.721 93.181 46.989 72.441 32.741 60.681 57.385 36.637 68.866 65.164 86.245 66.344 53.306 24.877 28.298 29.325 42.855 47.658 44.987 36.313 81.926 15.030 73.967 61.871 75.716 54.529 78.208 58.011 46.655 86.991 42.953 64.344 34.869 48.764 18.971 30.926 57.765 57.886 69.901 73.917 …
PROH
Residue number
1	62.497 54.097 82.457 56.633 72.578 71.604 49.908 61.808 56.308 59.289 39.375 48.371 64.784 11.297 48.039 64.957 46.028 69.467 65.910 70.762 51.803 32.109 56.467 74.261 48.898 35.556 20.988 78.880 21.935 56.415 70.809 44.419 30.141 50.624 56.870 71.000 37.566 81.941 53.148 93.327 78.004 74.279 24.708 59.404 44.466 42.425 83.603 46.978 66.049 26.392 73.913 48.836 45.315 81.404 36.272 65.282 74.647 …
2	61.549 54.022 81.972 55.676 73.147 71.406 48.451 60.231 55.504 59.290 38.129 48.050 65.064 12.910 48.331 64.613 46.410 68.072 64.179 69.988 50.313 32.231 56.226 73.433 49.189 34.042 20.089 77.624 20.805 55.345 71.226 44.747 31.225 49.682 55.747 70.859 38.423 80.206 54.259 92.797 77.046 72.954 26.615 58.278 44.942 43.315 82.614 46.084 65.391 27.003 73.462 49.114 46.361 80.438 35.065 64.260 73.381 …
3	63.320 52.441 81.263 55.016 70.196 69.877 49.325 62.365 56.483 57.034 40.339 49.128 62.505 10.981 47.690 62.921 46.478 68.603 66.865 68.855 51.970 31.108 56.145 73.153 48.203 36.544 22.678 78.675 24.419 55.458 68.762 42.824 28.738 49.043 55.296 69.560 36.139 81.306 51.224 92.408 77.148 73.495 24.670 60.031 43.822 42.043 83.896 45.376 65.905 25.655 72.750 46.896 43.272 79.734 36.194 65.201 73.683 …
4	62.242 50.297 79.404 52.816 67.962 67.615 47.020 61.034 55.069 54.816 38.450 48.167 60.597 7.565 45.678 60.676 44.700 66.504 65.494 66.620 49.826 28.356 55.185 70.976 45.592 34.477 20.840 77.454 23.125 53.349 66.667 40.535 25.960 46.730 53.089 67.814 34.156 79.959 48.772 90.729 75.561 71.798 23.197 59.119 42.243 40.317 82.370 42.964 63.656 23.175 70.819 44.390 41.143 77.607 33.841 63.634 71.996 6…
5	60.357 50.981 79.397 51.748 70.019 67.869 44.444 58.238 53.941 55.879 35.442 47.568 62.401 9.331 46.099 60.898 44.942 64.342 62.101 66.091 46.734 28.348 55.217 69.926 46.139 30.804 17.353 75.726 19.330 51.808 68.361 42.002 28.127 45.714 51.706 68.485 36.247 77.707 51.632 90.501 74.597 70.065 26.856 57.357 43.694 42.273 80.564 41.826 62.305 24.131 70.523 45.596 44.080 76.686 31.218 62.042 70.391 6…
6	61.893 50.906 79.641 51.849 69.662 67.837 45.421 59.766 54.880 55.589 37.413 48.938 61.940 10.649 46.974 60.659 46.384 64.950 63.890 65.989 48.211 29.097 55.856 70.275 46.980 32.980 19.986 76.698 22.314 52.391 68.222 42.237 28.432 45.739 51.759 68.432 36.556 78.187 51.631 90.937 74.967 70.756 27.961 58.914 44.154 42.844 81.912 41.934 63.335 24.822 70.825 45.514 43.979 76.682 32.537 63.008 70.767 …
7	62.572 48.502 78.050 50.240 65.920 65.405 45.009 60.608 54.895 52.446 38.100 49.059 58.701 7.351 45.305 58.080 45.631 64.336 65.209 63.898 48.514 26.810 55.268 68.954 44.700 34.180 21.423 76.655 24.510 51.364 64.941 39.422 24.823 44.135 50.374 66.386 33.408 78.354 47.624 89.527 74.167 70.193 25.512 59.617 42.329 40.697 82.037 40.244 62.590 22.534 69.166 42.294 40.079 75.032 32.473 62.840 70.078 6…
8	59.793 47.135 76.810 47.932 65.975 63.826 41.398 57.411 52.559 51.784 34.029 47.105 58.636 4.735 43.384 56.560 43.699 61.187 61.625 61.905 44.751 24.412 53.865 66.493 42.833 29.844 17.082 74.467 19.944 48.661 64.665 38.884 23.896 41.647 47.813 65.470 33.334 75.831 47.818 88.279 72.148 67.839 26.242 57.205 41.686 40.160 79.362 37.584 59.651 20.566 67.403 41.276 40.637 72.831 28.682 60.203 67.599 6…
9	59.569 48.230 76.789 47.566 67.710 64.534 40.017 55.965 52.485 52.817 33.271 48.037 60.166 9.048 44.889 57.223 45.272 60.077 59.677 62.016 42.853 25.677 55.017 66.238 44.139 28.169 16.682 73.718 19.631 47.964 66.260 40.240 26.766 41.560 47.316 66.287 35.501 74.327 50.425 88.174 71.922 66.725 29.762 56.827 43.479 42.736 78.880 37.393 59.432 22.888 67.714 42.844 43.124 72.463 27.746 59.701 66.848 6…
10	62.065 47.794 76.777 47.656 65.287 63.808 42.269 59.248 54.342 51.228 36.582 49.830 58.244 9.576 45.438 56.189 46.439 61.669 63.490 61.586 46.177 25.959 55.277 66.766 44.447 32.356 20.545 75.623 24.173 49.123 64.485 39.137 25.360 41.698 47.672 65.883 33.895 76.332 48.245 88.362 72.868 68.279 28.961 59.514 42.929 41.998 81.159 37.660 61.153 22.709 67.849 41.386 40.882 72.531 30.369 61.759 68.044 6…
11	61.608 45.487 75.442 45.618 62.997 61.372 40.527 58.729 53.572 48.858 35.629 49.518 56.178 5.223 43.946 53.813 45.473 59.906 63.142 59.305 44.996 23.370 54.886 64.837 41.987 32.030 20.549 75.008 24.710 47.291 62.223 37.353 22.282 39.395 45.593 64.128 32.096 75.501 45.844 87.275 71.642 67.067 28.339 59.423 42.013 40.691 80.304 35.351 59.349 20.302 65.989 38.608 38.978 70.452 28.926 60.770 66.707 6…
12	58.422 45.075 73.684 43.087 63.667 60.103 36.098 54.797 51.073 48.618 30.996 47.774 56.711 6.343 43.129 52.549 43.907 56.304 58.560 57.444 40.131 21.151 53.750 62.272 40.902 26.576 15.932 72.243 19.457 44.280 62.505 36.743 23.152 36.972 42.910 63.571 32.448 72.346 47.006 85.558 69.455 64.007 29.976 56.330 41.937 40.959 77.355 32.499 56.348 19.688 63.998 38.375 40.531 68.163 24.238 57.936 63.965 6…
13	60.764 46.873 75.466 44.836 65.429 62.098 38.282 56.630 52.997 50.357 33.855 50.031 58.311 10.778 45.456 54.444 46.604 58.205 60.342 59.121 42.339 24.456 55.641 64.205 43.649 29.240 18.899 73.887 22.635 46.315 64.414 39.078 25.976 38.910 44.511 65.144 35.062 73.495 49.326 87.268 71.001 65.703 32.935 58.539 44.165 43.698 79.268 34.537 58.732 22.638 66.240 40.725 42.498 69.797 27.073 59.798 65.528 …
14	62.125 44.996 74.586 44.036 62.408 60.329 39.419 58.525 53.725 47.965 35.921 50.631 55.258 10.497 44.463 52.428 46.806 58.526 62.847 57.645 44.380 23.560 55.295 63.611 42.513 32.141 21.723 74.508 26.207 46.201 61.881 37.347 23.400 37.935 43.782 63.509 32.634 74.230 46.226 86.428 70.838 65.912 31.355 59.972 42.735 41.834 80.198 33.914 58.933 21.394 65.273 38.267 39.391 68.734 28.642 60.400 65.481 …
15	61.630 43.912 73.743 42.226 60.934 58.436 37.726 57.958 53.216 46.317 34.567 50.743 54.749 9.358 44.060 50.534 46.502 56.883 62.143 55.799 42.937 21.775 55.464 61.999 41.299 31.415 21.482 73.914 26.167 44.381 60.532 36.316 22.113 35.997 42.065 62.897 31.837 73.440 45.269 85.781 69.887 64.859 32.762 59.820 43.011 41.849 79.614 32.043 57.783 20.279 63.787 36.303 39.288 66.969 27.176 59.534 64.348 6…
16	62.098 44.002 74.118 43.214 60.797 58.979 39.206 59.002 53.911 46.591 35.308 50.758 54.544 6.488 43.827 51.127 46.076 58.164 63.403 56.648 44.185 22.145 55.372 62.948 41.009 32.456 21.983 74.646 26.650 45.222 60.498 36.027 21.224 37.056 43.295 63.183 30.771 74.835 44.438 86.118 70.829 65.721 30.529 60.031 42.352 40.940 80.490 33.200 58.411 19.670 64.395 36.370 38.195 68.014 28.081 60.417 65.494 6…
17	59.154 40.165 69.849 37.847 56.322 54.179 35.749 56.596 52.501 42.068 32.484 50.011 50.943 5.344 41.874 46.194 44.759 53.668 61.227 51.942 41.139 19.703 52.682 57.926 37.069 30.730 21.025 72.623 26.145 40.410 56.139 32.372 17.310 32.076 39.029 60.637 26.978 72.430 40.655 82.327 68.246 61.769 28.822 58.296 39.656 38.742 78.503 29.612 54.621 17.049 60.428 31.799 34.759 62.950 24.922 58.499 62.364 6…
18	61.453 42.519 72.217 42.129 57.263 56.758 40.333 59.900 53.533 44.049 35.910 49.800 52.154 3.805 42.706 48.899 44.138 58.416 64.683 55.232 45.384 21.215 53.919 61.927 38.905 33.671 22.568 74.200 27.172 44.304 57.425 33.180 17.859 36.179 43.002 61.909 26.892 75.214 40.534 84.570 70.126 65.547 26.706 59.399 39.857 37.796 80.472 33.158 58.305 17.689 62.692 33.329 34.626 66.748 28.966 60.034 65.313 6…
19	63.468 42.068 72.158 42.883 55.106 56.194 42.825 62.717 55.308 42.825 39.281 51.168 50.673 5.898 42.974 48.338 45.436 60.165 67.867 55.316 48.326 21.901 54.783 62.594 38.853 37.122 26.153 75.498 30.957 45.602 55.764 32.381 16.685 37.106 44.002 61.342 25.533 76.824 38.382 84.651 70.688 66.815 26.636 61.613 39.463 36.714 82.137 34.420 59.848 18.474 62.586 32.060 32.697 67.116 32.107 61.475 66.543 6…
20	62.934 40.188 71.502 41.087 53.441 54.287 42.065 62.657 55.607 41.066 38.427 51.274 49.117 6.216 41.788 46.354 45.619 58.918 67.356 53.440 47.500 21.130 52.781 60.979 36.940 37.188 26.431 75.042 30.965 43.737 54.029 31.703 14.402 35.351 42.591 60.382 24.707 76.678 36.908 83.337 70.217 65.523 25.976 61.189 39.706 35.998 81.508 33.323 58.122 16.490 61.402 29.886 31.647 65.405 30.516 61.437 65.753 6…
21	62.395 41.029 70.321 39.398 51.638 52.855 42.185 62.856 55.775 39.515 38.845 52.835 48.847 8.220 42.534 44.777 45.878 58.435 68.011 52.123 47.909 22.688 53.823 59.241 36.226 37.851 27.319 75.354 32.692 42.761 52.710 30.224 14.909 34.374 41.961 61.316 23.108 77.161 36.034 82.174 70.659 65.360 26.894 61.519 38.566 35.980 82.596 33.514 58.133 18.538 60.479 28.618 30.830 63.795 30.962 62.123 65.537 6…
22	64.049 42.620 70.764 41.291 52.065 54.186 43.961 64.385 56.539 40.343 41.394 53.601 49.916 10.240 44.281 46.057 46.775 60.139 70.044 53.578 50.027 23.799 55.864 60.894 37.627 39.916 29.418 76.289 35.117 45.048 53.255 30.544 16.674 36.219 43.510 62.091 23.202 77.817 36.441 83.591 71.333 67.093 27.533 63.434 39.011 36.587 83.794 34.943 60.224 20.595 61.492 30.014 30.838 65.292 33.961 62.777 66.591 …
23	65.322 42.348 70.949 41.555 51.024 53.822 45.034 65.369 56.566 39.737 43.161 53.765 48.460 12.015 44.069 45.513 47.004 60.742 71.352 53.193 51.199 23.908 56.813 61.414 38.778 41.549 31.148 76.195 37.301 45.859 52.482 30.430 16.692 36.550 43.574 61.172 23.182 77.701 35.808 83.042 71.018 67.442 28.148 64.080 38.592 36.342 84.193 35.107 61.302 21.861 61.292 29.426 30.408 65.195 35.698 62.710 66.426 …
24	64.411 42.463 70.966 41.219 52.366 54.218 43.359 63.520 55.671 40.549 41.239 52.993 48.900 11.578 43.822 45.913 46.553 59.483 69.452 52.814 49.686 23.808 56.689 61.119 39.310 39.602 29.200 75.267 35.540 45.479 53.883 30.918 17.491 35.990 42.528 61.102 23.865 76.717 37.113 82.785 70.697 66.525 27.885 63.420 38.141 36.486 83.475 34.164 60.695 21.707 61.610 30.384 31.234 64.840 34.366 61.850 65.534 …
25	65.282 41.985 72.026 41.949 52.527 54.275 44.912 64.883 56.386 40.413 43.423 53.528 48.437 13.420 44.183 45.912 47.226 60.310 70.783 53.003 50.862 24.186 56.968 61.880 40.076 41.634 31.381 75.786 37.647 46.245 53.538 31.958 17.810 36.693 43.093 60.889 25.197 76.631 37.695 83.021 70.514 66.847 28.881 64.349 40.097 37.814 83.545 34.678 60.930 22.802 61.690 30.413 32.286 65.179 35.589 62.300 65.637 …
26	65.792 39.706 73.010 42.508 53.348 55.246 44.610 64.671 55.902 41.341 43.086 52.727 47.775 12.455 42.345 46.888 47.608 60.636 70.182 53.832 50.540 22.928 55.295 62.739 40.602 41.292 31.120 75.953 36.639 46.463 54.539 33.820 17.106 37.122 43.331 59.517 26.622 76.548 37.962 84.188 70.463 66.993 28.848 64.257 40.281 37.284 82.833 34.509 60.585 21.039 62.468 31.152 32.347 66.102 34.744 61.950 65.933 …
27	65.703 41.931 72.371 43.242 54.207 55.909 43.674 64.173 55.298 41.809 42.430 52.284 49.352 12.984 43.878 47.648 47.036 60.153 69.488 54.209 50.122 23.221 56.780 62.770 41.077 40.075 30.175 75.597 35.865 47.119 55.367 33.071 18.949 37.272 43.120 60.078 27.192 75.676 38.965 84.547 69.935 67.479 30.183 63.969 40.286 38.558 82.710 33.916 61.065 21.495 62.693 32.096 32.929 66.376 34.862 61.306 65.543 …
28	65.446 43.701 73.395 44.517 56.610 58.018 44.070 64.091 56.379 43.846 42.284 52.609 51.983 11.773 45.422 49.753 47.772 61.183 69.317 56.242 50.340 24.420 57.241 63.743 41.485 39.299 29.003 76.466 34.152 47.846 57.482 34.465 20.638 38.818 44.762 62.125 28.659 77.078 40.997 85.700 71.548 68.081 30.038 64.051 41.148 39.321 83.145 35.543 61.520 22.260 64.238 34.410 34.508 68.003 34.782 62.506 67.085 …
29	65.320 43.529 74.460 46.339 56.758 59.092 46.175 64.812 56.465 44.611 42.725 51.667 51.881 9.134 44.251 51.156 46.951 63.338 70.138 58.247 51.593 24.344 56.881 65.378 41.009 39.732 28.654 76.849 33.324 49.280 57.345 34.207 18.969 40.605 47.103 62.120 27.570 78.611 39.608 86.320 72.354 69.442 26.154 63.375 39.898 37.314 83.636 37.729 62.417 21.312 64.968 34.545 32.984 70.052 35.627 63.067 68.633 6…
30	63.100 44.879 74.519 46.025 60.137 60.595 43.010 61.260 54.706 47.032 38.765 50.296 54.236 7.155 44.157 52.839 45.781 61.518 66.076 59.062 47.939 23.902 55.826 65.160 41.621 35.193 23.944 75.721 28.385 48.300 60.115 35.474 21.062 40.112 46.396 63.228 29.548 76.864 42.902 86.711 72.001 68.108 26.652 60.938 40.439 38.875 81.792 36.440 60.884 20.964 65.648 37.038 35.907 70.480 32.073 61.716 67.632 6…
31	65.148 47.269 77.642 50.255 62.647 63.927 47.523 64.241 56.789 50.040 41.852 51.003 56.514 7.261 45.745 56.338 46.753 65.597 69.249 62.764 51.777 26.686 57.271 68.907 44.012 38.423 26.175 78.074 29.852 52.157 62.493 37.812 22.650 44.151 50.549 65.555 31.499 80.140 44.572 89.259 74.710 71.394 25.612 62.781 41.790 39.752 84.170 40.626 63.992 22.697 68.653 39.921 37.250 74.333 35.714 64.140 70.869 6…
32	64.129 46.372 77.135 51.151 61.817 64.004 48.188 63.689 55.714 50.011 41.486 48.848 55.212 5.254 43.829 56.827 44.644 66.404 68.793 63.529 52.026 25.885 55.872 69.438 42.875 38.017 25.158 77.172 28.311 52.615 61.576 36.556 20.942 44.860 51.502 64.283 29.551 80.317 42.443 88.626 74.397 71.426 20.778 61.020 39.387 36.804 83.221 41.442 63.521 21.353 68.517 39.479 35.051 75.191 35.864 63.496 71.084 6…
33	63.075 47.020 78.179 50.347 64.635 64.693 45.860 61.634 55.019 51.534 38.726 48.584 57.499 4.365 44.202 57.343 44.895 64.716 66.188 63.319 49.322 25.646 54.651 68.904 43.529 35.101 22.253 76.841 25.092 51.451 63.712 39.000 22.540 43.992 50.382 65.412 32.682 79.056 45.856 89.459 74.114 70.367 24.150 60.442 41.643 39.468 82.222 40.170 62.384 20.594 68.844 40.929 38.553 74.734 33.186 62.721 70.184 6…
34	64.019 47.822 79.480 52.960 65.368 66.256 48.451 63.221 55.437 52.894 40.572 47.958 57.971 4.076 44.149 59.143 44.313 67.209 67.991 65.372 51.720 26.361 55.211 71.117 44.376 36.853 23.463 77.620 25.584 53.834 64.383 39.560 22.520 46.347 52.846 65.681 32.813 80.579 45.656 90.587 74.963 72.293 21.916 60.874 41.299 38.688 83.072 42.459 63.871 20.893 70.086 41.963 38.390 77.007 35.645 63.401 71.783 6…
35	65.324 48.758 80.398 55.607 65.401 67.487 51.717 65.348 56.147 53.689 43.476 47.941 58.110 6.632 44.501 60.686 44.152 70.196 70.477 67.386 54.926 27.922 56.850 73.210 45.420 39.816 26.023 78.591 27.905 56.443 64.508 39.782 23.025 49.028 55.518 65.850 32.605 82.415 45.081 91.532 76.051 74.548 19.697 61.572 40.390 37.467 84.375 45.206 65.981 22.005 71.193 42.777 37.718 79.218 39.058 64.501 73.630 6…
36	64.510 46.921 78.142 53.756 63.214 65.541 50.908 65.108 55.955 51.933 42.772 47.624 55.584 3.890 43.260 58.666 43.509 68.939 70.423 65.485 54.447 26.634 54.895 71.636 43.287 39.823 26.061 78.202 28.209 54.839 62.601 37.615 20.651 47.262 53.956 64.540 29.488 82.164 42.536 89.777 75.480 73.099 17.018 60.806 38.805 35.336 83.952 43.812 64.298 20.177 69.873 40.766 35.123 77.395 38.130 64.253 72.659 6…
37	65.069 45.847 78.335 51.900 62.126 64.001 49.114 64.818 55.829 50.254 42.107 48.694 55.417 2.937 43.311 56.865 44.489 67.189 70.107 63.667 52.980 25.108 56.095 70.138 42.968 38.912 25.966 77.813 28.756 53.324 61.616 37.635 19.781 45.306 51.983 64.147 30.642 80.888 42.453 89.860 74.389 72.402 21.375 62.023 40.160 37.002 83.772 41.677 63.920 19.919 68.634 39.167 35.566 75.660 36.690 63.430 71.412 6…
38	63.455 39.760 74.563 47.260 57.240 59.007 44.882 62.525 53.169 45.414 39.178 46.763 50.133 2.015 39.584 51.608 42.947 62.409 67.685 58.301 49.261 19.791 53.505 65.954 39.027 36.660 24.873 74.810 28.002 49.083 56.923 34.330 15.169 40.264 46.684 59.431 27.441 77.011 37.949 86.717 70.235 68.378 21.371 60.416 38.371 34.326 80.608 36.247 59.755 16.228 64.454 33.936 31.862 70.702 32.842 59.697 66.859 6…
39	65.058 43.590 74.698 47.747 57.467 60.199 46.504 64.303 56.058 45.849 41.649 50.312 51.851 5.043 42.739 52.653 45.516 64.004 69.637 59.588 51.388 23.884 55.488 66.518 40.544 39.051 27.276 77.031 31.147 50.064 57.914 33.931 17.968 41.542 48.169 62.206 26.889 79.366 39.043 86.743 72.962 69.733 22.681 62.304 38.812 36.000 83.445 38.238 62.079 19.680 65.888 35.447 32.060 71.581 35.095 62.947 69.137 6…
40	63.416 44.060 74.598 45.894 59.374 59.853 43.419 61.840 54.766 46.426 38.654 49.973 53.502 3.700 43.398 52.121 45.369 61.619 66.771 58.492 48.207 23.002 55.253 65.125 40.876 35.715 24.112 75.889 28.304 48.023 59.393 34.973 19.371 39.671 46.242 62.781 28.796 77.258 41.810 86.656 71.863 68.138 26.037 61.053 40.240 38.126 82.031 36.221 60.672 19.491 65.270 35.982 35.145 70.177 31.957 61.616 67.657 6…
41	63.791 42.125 72.802 43.163 56.532 57.052 41.999 61.999 54.804 43.512 38.952 50.844 51.289 6.563 43.138 49.027 46.000 59.700 66.900 55.556 47.616 21.758 55.389 62.862 39.720 36.384 25.734 75.224 30.665 45.981 56.932 33.447 18.176 37.151 43.602 61.173 27.422 75.954 40.000 84.972 70.406 66.583 28.100 61.800 40.239 37.866 81.573 33.937 59.620 19.186 63.147 33.213 33.886 67.324 31.537 60.874 66.032 6…
42	63.135 42.939 72.035 42.068 57.377 56.907 40.104 60.596 54.410 43.675 38.135 51.397 52.159 9.617 44.081 48.758 46.536 58.143 65.236 54.848 46.118 22.197 55.917 61.892 40.295 35.055 25.200 74.467 30.458 45.111 57.722 33.776 20.335 36.107 42.259 61.555 28.486 74.318 41.709 84.803 69.692 65.633 30.589 61.420 41.130 39.321 80.597 32.595 58.953 20.435 62.753 33.930 35.625 66.287 30.551 60.294 64.891 6…
43	61.138 40.559 69.603 37.541 54.841 53.021 36.424 58.290 53.544 40.726 35.313 51.563 49.749 10.603 43.288 44.751 45.977 53.891 63.043 50.453 42.601 20.316 54.234 58.005 37.888 33.516 24.276 72.779 30.159 40.793 55.216 31.906 18.281 31.766 38.008 59.916 26.926 72.011 40.182 81.774 67.900 61.730 31.770 60.138 41.370 39.334 79.125 28.738 55.320 18.886 59.889 30.831 34.945 61.968 27.066 58.807 61.792 …
44	62.966 41.144 68.819 37.978 53.723 53.062 37.728 60.418 54.642 39.960 37.974 52.962 49.735 14.595 44.962 44.587 47.676 54.952 64.948 50.856 44.786 21.530 56.012 58.248 38.995 35.650 27.302 73.647 33.355 41.967 54.606 31.169 20.396 32.550 38.673 59.898 26.648 72.418 39.856 82.331 67.725 63.052 34.403 61.815 41.682 39.830 80.099 29.456 57.188 21.290 59.724 30.673 34.783 62.150 29.759 59.314 62.450 …
45	62.454 41.239 69.233 37.165 55.421 53.593 35.819 58.555 53.642 41.099 36.570 52.978 51.217 16.178 44.861 45.021 47.947 53.450 62.775 50.536 42.985 22.277 56.062 57.504 39.921 34.256 26.241 73.090 32.331 41.291 55.927 32.929 21.933 31.804 37.665 60.545 29.683 70.898 42.154 82.966 67.277 61.990 36.826 61.229 42.972 41.841 79.029 28.816 56.364 21.797 60.162 32.056 37.029 61.479 28.254 58.467 61.322 …
PRON
Residue number
1	78.362 50.090 64.531 41.403 22.456 36.750 58.108 90.066 71.832 19.211 70.484 66.833 50.594 49.171 60.026 30.257 63.008 66.064 92.870 43.612 71.442 36.800 66.577 54.923 37.614 68.879 66.758 84.565 68.267 51.173 24.735 28.586 33.737 41.532 45.219 51.863 38.602 80.157 22.209 71.636 61.487 72.241 59.129 78.243 62.148 51.584 85.658 41.858 63.734 37.960 46.712 18.598 37.753 53.870 58.082 69.740 72.311 …
2	75.321 47.485 62.498 37.207 20.851 32.419 54.811 87.064 69.551 14.874 67.366 65.294 49.439 47.510 58.473 25.719 61.208 62.322 89.768 39.696 68.186 34.698 64.870 50.692 35.034 66.343 64.570 81.955 66.272 47.613 22.012 26.647 32.050 37.861 41.312 50.751 37.512 76.839 21.798 69.406 58.711 68.793 58.132 76.381 61.386 51.322 82.830 38.390 60.339 35.999 43.024 14.857 37.372 49.560 54.869 66.709 68.755 …
3	74.457 45.280 61.489 36.722 19.870 31.218 53.757 86.085 67.880 13.400 65.943 63.278 47.064 44.861 56.386 24.910 59.275 61.456 88.860 38.712 67.007 31.241 63.137 50.099 32.903 64.944 62.808 80.799 64.325 46.521 20.850 24.806 29.341 36.640 40.445 48.365 35.707 75.935 18.838 69.139 57.430 68.102 55.760 75.133 59.292 48.608 81.754 37.089 59.090 33.477 41.857 12.230 34.274 49.338 53.344 65.211 67.756 …
4	76.185 46.793 61.429 36.780 16.990 28.960 56.164 88.882 69.152 12.304 69.119 65.708 48.074 49.317 58.931 23.360 61.819 62.119 91.409 38.538 69.784 35.278 63.983 49.096 34.625 68.687 67.253 82.660 68.371 47.924 17.132 27.729 33.373 37.841 41.075 48.693 39.048 76.623 20.270 68.498 57.088 69.119 59.852 77.841 62.717 52.355 83.033 38.965 59.474 37.627 40.381 14.441 37.167 47.754 56.329 66.577 68.409 …
5	73.684 44.279 60.222 33.870 18.140 26.853 52.876 85.808 67.154 9.278 65.772 63.601 46.839 46.118 56.781 20.737 59.557 59.166 88.465 35.922 66.505 31.669 62.644 46.682 31.611 65.446 64.060 80.426 65.302 44.681 17.552 25.340 30.384 34.626 37.960 47.869 37.403 74.109 19.606 67.834 55.497 66.391 57.527 75.665 60.918 50.587 80.752 35.573 56.781 34.355 38.560 10.592 35.570 45.583 53.102 64.124 65.928 5…
6	71.522 43.937 59.889 31.823 21.112 27.654 49.592 82.460 65.989 9.275 62.278 62.905 47.999 43.936 55.596 20.358 58.432 56.842 85.052 34.626 63.310 30.824 62.460 45.599 30.377 62.135 60.614 78.640 62.289 42.294 20.627 23.694 28.606 32.137 35.647 49.843 35.818 72.289 21.673 67.553 55.440 64.254 55.926 73.320 59.276 49.731 79.582 32.934 55.524 32.044 38.797 8.409 35.950 44.743 49.779 62.762 64.022 59…
7	74.122 47.115 60.699 34.043 20.136 27.351 53.614 86.501 68.913 10.885 67.135 66.111 50.187 49.317 59.487 20.680 61.258 59.479 89.106 35.957 67.477 35.683 65.247 46.645 33.759 66.831 65.952 80.850 67.434 45.556 19.201 27.401 33.644 35.627 38.487 51.835 39.698 73.987 23.903 67.465 55.881 66.577 60.594 76.881 63.301 53.737 81.499 36.642 57.878 37.349 38.499 13.252 39.313 44.567 54.607 64.988 66.032 …
8	73.660 46.534 59.051 32.483 16.481 23.611 53.276 86.578 67.983 8.022 67.382 65.101 49.119 50.883 59.880 17.888 60.663 57.849 89.071 33.749 67.464 36.455 64.842 44.343 33.174 67.760 67.442 79.703 68.659 44.407 12.817 27.687 34.946 34.614 36.950 49.896 40.653 72.221 23.212 65.630 53.093 65.207 62.094 76.683 64.585 54.905 79.553 35.986 56.169 38.627 35.503 12.563 39.981 42.026 54.796 63.046 64.109 6…
9	68.688 42.759 57.635 25.998 21.030 22.304 45.562 79.109 64.725 3.823 59.257 62.380 48.824 45.292 56.018 14.081 57.777 51.518 81.742 29.129 59.906 32.085 62.546 40.115 28.589 60.442 60.086 75.772 61.969 37.495 18.719 23.630 30.283 27.436 30.277 50.736 37.332 67.914 24.877 65.058 52.439 59.343 58.260 71.805 61.370 52.502 76.503 28.987 51.228 32.873 34.587 5.528 39.178 38.769 46.886 59.576 59.394 60…
10	70.143 45.027 58.997 29.462 22.767 24.876 48.647 81.531 66.302 8.159 62.044 64.129 50.196 45.959 57.345 17.100 58.727 54.858 84.077 31.965 62.427 33.760 63.794 42.871 30.972 62.227 61.367 77.404 63.305 40.822 20.904 24.813 30.768 31.004 33.808 52.923 37.789 69.827 26.083 65.728 53.771 62.275 58.154 73.468 61.317 52.725 78.308 31.852 54.435 33.942 35.963 9.285 39.314 40.564 49.488 61.712 61.825 62…
11	73.042 48.072 59.245 30.991 20.868 23.081 52.482 85.841 69.360 8.861 67.185 67.239 52.446 52.639 61.770 16.193 61.784 56.455 88.402 32.334 66.810 39.008 66.936 42.844 33.921 67.626 67.931 79.507 69.483 43.517 17.869 29.053 36.956 33.885 35.699 54.211 42.856 70.959 28.239 65.421 53.468 63.724 64.364 77.396 66.521 57.900 79.804 35.386 55.674 40.283 34.665 13.669 43.591 39.384 54.797 63.406 63.178 6…
12	70.017 44.282 56.728 27.455 19.100 19.061 48.767 82.427 66.578 3.439 63.547 64.230 49.403 48.982 58.543 12.394 58.973 52.809 85.137 28.966 63.268 34.746 64.248 39.378 30.097 64.351 64.649 76.634 66.269 39.572 15.812 25.642 33.447 30.035 31.747 51.047 40.045 67.996 25.442 63.767 50.869 60.542 61.461 74.508 63.597 54.938 76.818 31.450 52.092 36.575 31.596 8.962 40.314 36.583 51.302 60.353 60.045 61…
13	69.111 45.033 57.842 25.547 24.300 21.144 46.448 80.053 66.909 4.933 61.041 65.154 52.050 48.667 58.992 12.456 59.606 51.166 82.736 28.230 61.014 35.824 65.512 38.949 30.315 62.228 62.650 76.265 64.644 37.978 21.117 26.069 33.688 28.248 30.141 54.864 40.655 67.183 29.676 64.683 52.473 59.005 61.763 73.613 64.142 56.277 76.916 29.818 51.505 36.216 33.500 8.657 43.055 36.165 48.837 60.403 58.980 64…
14	70.474 47.309 58.439 27.839 24.527 22.664 48.828 81.982 68.275 8.732 63.674 66.848 53.294 51.331 60.687 14.626 60.968 52.984 84.651 29.789 63.288 38.838 66.852 40.420 32.953 64.365 64.882 77.334 66.947 40.368 22.120 28.379 36.125 30.895 32.429 56.333 42.589 68.054 31.087 64.601 53.055 60.619 63.680 75.228 65.409 57.856 78.008 32.363 53.427 38.997 34.263 13.046 44.664 36.728 51.394 61.698 60.230 6…
15	71.614 48.803 58.299 27.785 24.296 20.035 50.526 84.066 70.466 8.923 66.143 68.988 55.166 55.377 63.599 12.565 62.781 53.050 86.612 29.158 65.317 42.065 69.092 39.298 34.257 67.526 68.940 78.199 70.688 41.264 20.715 30.657 39.976 31.827 32.597 57.931 45.825 68.119 33.469 64.349 52.514 60.554 67.528 77.223 69.134 61.634 78.375 33.876 53.370 42.788 32.292 14.998 47.778 34.777 54.040 62.337 60.184 6…
16	71.336 49.721 57.911 27.103 25.066 17.045 50.685 84.305 71.330 9.349 66.662 70.102 56.932 57.806 65.474 10.675 63.680 52.014 86.774 27.868 65.556 44.409 70.324 37.460 34.905 68.605 70.645 77.768 72.303 40.953 21.362 32.615 42.706 31.586 31.828 59.660 48.346 66.989 36.373 63.485 51.464 59.691 70.312 78.016 71.781 64.639 77.602 34.148 52.523 45.201 29.798 16.967 50.789 32.332 54.697 62.013 59.172 6…
17	70.491 50.172 55.768 27.457 21.546 14.187 50.947 84.598 69.937 8.676 67.280 69.410 56.313 58.454 65.874 9.994 61.523 51.394 87.056 26.141 65.723 44.841 70.178 36.305 34.862 69.033 71.392 75.712 72.937 40.820 18.213 32.131 43.316 31.815 31.683 58.888 48.511 64.610 35.684 61.080 47.161 59.119 70.982 77.461 71.642 64.893 76.006 34.340 52.288 45.841 25.257 17.106 50.421 30.493 55.499 59.266 57.284 68…
18	70.996 48.841 56.292 28.047 19.852 14.407 51.179 84.967 69.610 5.759 67.042 68.561 54.334 56.057 64.174 10.491 61.642 52.603 87.572 27.771 65.946 42.282 68.669 37.487 33.846 68.460 70.202 77.219 71.746 41.233 15.694 30.029 40.843 31.819 32.359 56.745 45.867 66.699 32.362 62.208 48.963 60.450 68.472 77.242 69.480 62.105 77.267 34.015 52.880 43.541 26.754 14.728 47.387 32.848 55.065 60.518 59.153 6…
19	73.613 51.333 57.512 31.309 18.240 14.848 54.809 88.574 71.297 7.753 70.871 69.945 55.414 59.493 66.759 13.253 63.217 55.505 91.063 29.984 69.545 45.244 70.423 39.709 36.512 72.272 74.071 78.913 75.345 44.516 13.289 32.825 44.000 35.033 35.613 57.006 48.444 68.530 33.150 62.715 48.912 63.105 71.441 79.768 72.202 64.555 78.465 37.631 55.340 46.970 27.069 17.981 49.228 34.698 58.873 61.861 61.217 6…
20	71.970 49.798 55.812 29.509 16.394 11.662 52.876 86.970 69.947 4.896 69.148 68.487 53.876 57.983 65.540 10.900 61.593 53.452 89.510 27.961 67.567 43.764 69.086 37.619 34.762 70.633 72.620 77.331 73.964 42.376 11.367 30.993 42.674 33.154 33.578 55.704 47.271 66.976 32.039 61.437 47.272 61.094 70.169 78.250 70.893 63.373 77.291 35.591 53.563 45.465 24.994 16.249 47.809 33.118 57.203 60.045 59.581 6…
21	74.304 51.875 57.381 33.007 15.296 12.786 56.817 90.585 71.531 7.481 72.899 70.012 55.255 60.869 67.321 13.934 63.354 56.698 92.825 30.746 71.391 46.332 70.454 40.149 37.105 74.300 76.250 79.312 77.137 46.045 10.019 33.737 45.162 36.581 37.133 55.918 49.317 69.149 32.513 62.135 47.389 64.712 72.476 80.594 73.278 65.201 78.287 39.299 55.876 48.328 26.066 19.263 49.235 35.128 60.827 61.864 62.069 6…
22	75.703 52.340 59.453 34.357 17.312 15.996 58.377 91.916 72.441 9.713 74.127 71.504 56.020 61.578 67.790 16.104 65.140 58.759 94.140 33.091 72.985 46.825 70.843 42.318 38.666 75.560 77.094 81.477 77.824 47.808 11.343 35.174 45.762 37.807 38.907 56.724 49.998 71.080 32.942 63.659 49.339 66.406 72.968 81.728 74.051 65.687 80.424 40.899 57.576 48.970 28.422 20.226 50.071 37.104 61.769 63.977 64.133 6…
23	77.708 55.811 59.603 36.853 16.964 17.915 60.613 94.185 74.138 12.493 76.798 72.714 57.999 64.410 70.530 18.295 65.915 60.439 96.336 34.188 75.409 49.938 73.145 43.947 40.288 77.899 79.825 82.112 80.478 49.881 11.612 37.056 48.534 40.402 41.094 58.214 51.846 71.708 34.404 63.392 49.635 68.048 75.435 83.525 76.118 67.538 80.659 43.288 59.215 51.928 29.545 23.236 52.046 38.271 64.874 64.705 64.975 …
24	75.907 54.297 59.123 34.481 18.555 18.120 58.113 91.511 72.757 12.384 74.356 71.431 57.387 62.864 69.202 16.662 64.690 58.182 93.842 32.096 72.675 48.506 72.209 42.134 39.030 75.515 77.451 80.386 78.452 47.609 13.648 36.146 46.927 38.503 38.785 58.037 51.227 69.904 34.624 62.904 49.633 65.818 74.072 81.903 75.021 66.821 79.301 40.977 57.465 50.299 29.221 21.665 51.721 36.305 62.306 63.404 62.951 …
25	78.928 57.971 60.644 38.390 19.334 20.411 62.271 95.391 75.866 16.672 78.770 74.428 60.268 67.489 73.068 20.304 67.149 61.233 97.737 34.568 76.656 53.066 75.447 44.966 42.972 79.797 82.154 82.423 83.057 51.445 15.655 40.009 51.495 42.674 42.497 60.871 54.938 71.877 37.859 64.087 50.644 68.515 78.346 85.249 78.668 70.671 81.288 45.391 60.634 54.977 31.055 26.693 55.248 38.115 66.931 65.642 65.297 …
26	81.420 58.458 63.294 41.222 18.685 24.517 64.811 97.682 75.796 19.373 80.904 73.446 59.052 68.077 73.194 23.877 67.642 64.623 99.875 37.443 78.776 53.196 74.713 48.627 44.899 81.630 83.249 83.859 83.983 54.180 14.484 41.693 51.483 45.365 45.699 58.296 55.720 74.645 36.456 65.846 52.326 71.349 78.274 86.588 79.371 70.304 82.509 47.701 63.227 55.548 35.105 27.834 54.884 41.711 68.432 67.120 67.948 …
27	79.569 57.475 61.674 38.600 20.446 23.996 61.991 94.809 75.204 18.755 78.219 73.323 59.571 66.883 72.583 21.791 66.485 61.697 97.210 34.922 75.934 52.509 74.956 46.266 43.652 79.021 81.059 81.935 82.243 51.637 17.226 40.442 50.705 43.082 42.991 60.144 54.969 72.657 37.836 65.391 52.088 68.325 77.618 84.998 78.433 70.388 81.392 45.422 61.344 54.414 34.610 26.671 55.078 39.279 66.001 65.661 65.639 …
28	77.086 56.249 59.205 36.075 20.671 21.711 58.836 92.080 74.026 15.881 75.366 72.387 58.867 64.143 70.815 18.959 65.169 59.024 94.451 32.856 73.291 50.084 74.127 43.935 40.687 75.925 78.161 80.612 79.445 48.686 17.634 37.344 48.245 40.099 39.951 60.268 52.567 70.122 36.758 63.744 50.790 66.035 75.338 82.885 75.866 68.180 80.017 42.297 59.063 51.652 31.804 23.753 53.211 37.259 63.688 63.980 63.519 …
29	77.526 54.594 60.184 36.553 17.626 22.579 59.162 92.542 72.650 14.034 75.073 70.437 55.967 61.968 68.803 19.540 64.500 60.524 94.903 34.473 73.674 47.527 72.071 45.433 39.725 75.611 76.993 81.402 78.051 49.134 12.928 35.654 45.865 40.136 40.785 56.064 50.015 72.270 32.135 64.692 51.538 67.509 72.772 82.218 73.790 65.143 80.637 42.139 59.631 49.507 33.385 21.971 49.871 40.030 63.088 64.412 65.221 …
30	75.298 51.810 59.623 33.264 19.905 23.605 55.227 88.571 70.876 12.379 70.773 68.491 54.833 57.953 65.758 17.768 62.916 57.816 91.050 32.766 69.611 44.007 70.099 44.036 37.091 71.382 72.379 79.793 73.805 45.783 16.366 32.848 42.115 36.759 37.738 55.727 47.290 70.865 31.400 64.996 52.352 64.911 69.286 79.599 70.690 62.372 79.636 38.435 57.491 45.520 34.354 18.470 47.743 39.233 58.678 63.279 63.375 …
31	78.877 54.704 61.869 38.392 19.265 27.756 59.578 92.719 72.603 16.181 75.080 69.596 55.227 60.108 67.796 22.704 64.400 62.502 95.246 36.781 73.800 45.820 71.822 48.629 40.104 74.841 75.423 82.550 76.732 50.211 16.452 35.076 43.920 41.416 42.440 55.497 48.757 74.370 30.751 67.118 54.331 69.275 70.674 82.324 71.975 63.075 82.247 42.515 61.598 47.880 37.875 21.767 48.084 44.005 62.984 65.879 67.250 …
32	80.068 54.300 62.704 40.081 17.660 29.037 60.920 93.973 72.935 16.627 75.849 69.111 53.854 59.076 66.881 24.637 64.592 64.723 96.308 38.940 74.889 44.821 70.336 50.909 40.522 75.360 75.239 83.723 76.394 51.462 15.247 34.507 42.883 42.592 44.343 53.702 47.002 76.158 28.420 67.479 55.428 70.812 69.056 82.480 70.950 61.083 83.090 43.614 63.058 47.047 39.357 21.785 46.377 46.873 63.458 67.123 69.278 …
33	80.378 53.737 62.048 39.876 15.989 27.140 61.249 94.722 73.111 15.409 76.161 68.881 53.290 59.111 66.879 23.762 64.779 64.761 97.000 38.860 75.384 44.648 70.349 50.452 40.454 75.946 75.757 84.136 76.767 51.531 12.454 34.028 43.148 42.310 44.327 52.888 46.817 76.410 27.286 67.477 54.844 70.847 69.376 82.564 71.163 61.111 83.210 43.834 63.022 46.985 38.070 21.321 45.994 46.331 63.714 66.973 69.530 …
34	79.645 53.754 62.004 40.020 15.115 26.525 61.218 94.530 72.915 14.664 76.035 69.224 53.208 58.428 66.250 23.769 64.690 64.789 96.714 39.164 75.404 43.958 69.803 50.261 39.222 75.675 75.486 84.159 76.278 51.564 10.985 33.454 42.269 42.123 44.284 52.512 46.046 76.638 26.277 66.741 54.619 71.395 68.453 82.072 70.451 60.301 83.031 43.564 62.402 46.431 37.535 20.617 44.922 46.568 63.635 67.380 69.779 …
35	79.342 51.965 62.296 39.601 13.809 26.115 60.845 94.115 71.274 13.636 75.244 67.239 51.072 57.120 64.755 23.389 63.595 64.628 96.411 38.791 74.863 42.298 68.205 50.000 38.371 75.156 74.763 83.285 75.312 51.070 9.477 33.028 40.776 41.602 43.965 49.522 45.564 76.692 24.037 67.123 53.961 71.346 67.085 81.146 69.767 59.019 82.159 43.000 61.736 44.944 37.628 19.162 43.353 46.824 62.576 66.472 69.391 6…
36	77.707 49.524 59.842 37.604 11.640 23.794 59.107 92.533 70.158 11.124 73.546 66.208 48.320 55.193 62.539 21.106 62.548 62.692 94.849 37.295 73.271 40.430 65.669 47.878 36.053 73.624 73.361 82.396 73.709 49.390 8.648 30.754 38.920 39.662 42.022 47.076 42.949 75.611 20.969 65.464 53.100 69.531 65.117 79.732 67.614 56.478 81.244 41.282 59.388 43.007 35.906 17.282 40.504 45.015 60.879 65.570 68.089 5…
37	76.251 50.042 60.039 35.487 15.120 21.103 57.299 90.959 70.602 8.795 71.896 67.529 51.687 55.506 63.858 18.675 62.766 60.472 93.281 35.138 71.529 40.782 67.683 45.485 35.583 72.448 72.584 81.561 73.250 47.460 9.636 30.865 39.572 37.624 39.890 51.402 44.484 73.625 25.614 65.698 52.354 67.888 66.521 79.744 69.083 58.939 80.616 39.547 58.239 43.062 33.494 15.792 43.530 42.472 59.356 64.444 66.189 62…
38	70.272 45.631 56.714 27.668 16.805 15.508 50.026 83.971 67.243 2.300 64.830 64.999 51.266 51.517 60.651 11.385 59.735 52.910 86.403 28.840 64.669 37.476 65.257 38.103 30.520 66.378 67.209 76.919 68.099 40.292 11.147 27.159 36.289 30.353 32.144 52.105 42.010 68.141 27.218 62.753 49.402 60.992 63.778 75.045 66.495 57.437 76.266 32.550 51.732 38.844 29.040 10.658 42.969 35.639 52.490 60.152 60.151 6…
39	75.095 50.775 58.866 33.396 15.505 19.233 56.387 89.924 70.660 9.292 71.935 68.377 52.876 58.643 65.260 16.160 63.439 58.120 92.322 32.739 70.985 43.954 68.687 42.735 36.568 73.005 74.141 80.409 75.004 46.365 9.082 32.622 42.542 36.778 37.879 52.810 46.945 71.382 28.791 63.539 50.771 65.583 69.585 79.708 71.051 62.000 79.211 39.009 56.686 46.036 31.262 17.868 46.615 38.428 59.613 63.508 63.816 63…
40	73.785 50.070 59.280 31.652 19.732 20.174 54.030 87.622 70.357 8.745 69.421 68.322 54.274 56.468 64.558 15.266 62.565 56.522 90.041 31.442 68.542 42.307 68.950 41.915 35.184 70.441 71.375 79.316 72.591 44.328 15.057 31.674 40.634 34.856 36.131 55.340 46.335 70.115 30.728 64.440 51.430 64.091 68.078 78.697 69.977 61.400 78.941 36.839 55.790 43.811 31.681 15.853 46.809 37.801 57.080 62.806 62.560 6…
41	73.919 51.976 58.721 31.513 21.601 18.717 54.615 88.097 71.805 10.855 70.646 70.512 56.921 59.713 67.094 14.595 63.843 55.814 90.449 30.471 69.223 45.693 71.156 40.836 36.920 71.860 73.623 79.151 74.999 44.657 17.486 34.040 43.988 35.482 35.943 58.638 49.354 68.664 34.859 63.681 50.601 63.288 71.471 80.026 72.821 65.026 78.776 37.798 55.693 47.044 29.922 18.787 50.475 35.267 58.575 62.549 61.440 …
42	74.787 53.124 58.512 32.102 22.538 21.187 55.122 88.406 72.275 14.129 71.381 70.696 57.605 61.225 68.244 16.003 63.691 55.999 90.886 30.665 69.667 47.445 72.050 41.468 38.425 72.408 74.420 78.728 76.071 45.342 19.395 35.275 45.601 36.482 36.577 59.276 50.486 68.591 36.259 63.390 51.124 63.128 72.736 80.476 73.616 66.236 78.550 38.761 56.413 48.688 32.245 21.109 51.844 35.197 59.562 62.753 61.267 …
43	70.527 49.332 57.696 26.747 26.080 20.452 48.992 82.161 69.193 11.202 64.727 68.099 56.439 55.845 64.129 13.049 61.369 51.133 84.808 27.050 63.374 42.928 69.683 38.104 34.074 66.289 68.076 75.775 69.915 39.652 23.059 32.143 40.811 30.935 31.315 59.255 47.382 65.536 36.333 63.395 50.785 58.679 68.472 76.379 70.005 63.132 76.179 33.042 52.200 43.239 31.808 16.413 49.750 33.162 52.865 60.095 57.764 …
44	72.856 53.245 58.335 29.665 27.537 19.944 52.965 85.944 73.169 15.873 69.562 72.786 60.342 62.531 69.230 15.059 65.070 52.909 88.212 28.538 67.443 49.473 73.105 38.760 38.718 71.338 74.039 77.712 75.850 43.219 24.622 37.097 47.427 34.701 34.229 63.366 52.992 66.159 41.319 63.011 50.850 59.974 74.667 80.029 75.316 69.149 77.994 37.826 54.430 50.000 31.549 22.666 55.185 31.335 57.887 62.395 58.880 …
45	73.471 53.641 58.185 30.452 28.694 22.303 53.211 85.681 72.896 18.246 69.695 71.955 60.205 62.929 69.169 17.036 64.603 52.878 88.194 28.805 67.332 49.757 74.052 39.708 39.291 71.229 74.208 77.335 76.103 43.802 26.536 38.086 47.932 35.558 34.756 63.500 53.687 65.623 41.876 63.360 51.769 59.967 74.861 80.034 75.507 69.375 76.982 38.446 54.374 50.545 33.499 24.374 55.820 31.790 58.158 61.801 58.200 …
PROP
Residue number
1	65.618 43.982 54.712 20.318 24.740 12.502 42.969 77.138 66.578 2.576 58.503 66.189 53.110 50.009 59.628 4.442 59.453 45.532 80.112 23.153 58.156 37.648 65.900 31.880 28.168 60.945 62.807 74.178 64.713 33.672 20.756 25.642 35.868 24.017 24.694 57.095 42.489 63.051 33.376 61.889 49.721 54.595 64.130 72.316 65.625 59.090 74.392 26.135 46.735 37.537 27.422 9.472 45.621 29.280 46.720 58.243 54.698 66.…
2	67.536 45.430 54.981 23.218 22.142 12.597 46.127 80.157 67.454 2.455 61.758 66.619 52.906 51.896 60.917 6.370 60.058 48.341 82.913 24.745 61.157 38.744 66.428 33.921 30.083 63.709 65.392 75.135 67.196 36.603 18.176 26.980 37.150 27.035 27.670 56.142 43.175 64.249 32.059 61.594 49.042 56.799 65.251 74.151 66.686 59.651 75.166 29.071 49.045 39.363 26.471 10.804 45.632 30.536 49.850 58.915 56.174 65…
3	66.790 46.923 53.998 21.886 24.130 9.768 45.992 79.757 68.806 6.295 62.504 68.734 55.516 55.708 63.351 4.374 61.464 46.362 82.583 22.984 61.247 42.757 68.330 31.459 31.598 64.836 67.719 74.590 69.674 36.310 19.837 29.698 41.076 26.958 26.338 59.183 46.851 62.336 36.447 60.081 48.180 54.880 68.903 74.851 69.507 63.610 74.410 29.553 47.802 43.175 24.375 14.580 49.643 26.202 50.991 58.887 54.456 68.…
4	69.404 49.352 55.021 25.735 20.897 9.937 49.773 83.565 69.827 6.576 66.317 69.510 56.169 58.588 65.798 7.354 61.907 49.565 86.251 25.045 64.826 44.951 69.870 33.889 34.021 68.585 71.366 75.658 72.946 39.548 16.648 31.778 43.704 30.314 29.874 58.919 48.731 63.986 36.225 60.719 46.974 57.903 71.387 77.070 71.789 65.386 75.513 33.150 50.615 46.008 22.868 16.900 50.590 28.870 54.708 59.021 56.284 68.…
5	69.113 50.992 54.345 25.907 24.128 8.663 50.312 83.937 71.703 9.869 67.418 71.996 58.689 61.161 67.932 7.753 63.359 48.656 86.596 24.090 65.407 47.801 71.873 32.753 35.292 69.768 73.228 75.703 74.967 39.961 20.304 33.956 46.366 30.855 29.783 62.170 51.574 62.722 39.915 59.884 46.775 57.095 74.071 78.321 73.818 68.216 75.697 34.314 50.323 48.551 20.518 19.692 53.579 26.207 56.079 59.833 55.367 71.…
6	70.935 53.359 55.925 28.142 25.241 12.608 52.467 85.650 73.343 13.468 69.742 73.810 60.663 64.213 70.196 10.921 65.090 50.564 88.139 25.957 67.509 50.790 73.639 34.961 37.987 72.007 75.689 76.849 77.449 42.202 21.929 36.643 49.222 33.420 32.076 63.915 53.978 64.040 41.927 60.582 47.990 58.628 76.619 79.979 76.101 70.658 76.791 37.023 52.314 51.552 24.165 22.665 56.130 27.192 58.486 61.396 56.838 …
7	68.595 52.894 53.620 25.782 28.101 10.019 50.370 83.305 73.571 15.236 67.865 74.657 61.597 64.712 70.252 9.517 65.567 47.143 85.836 23.139 65.410 51.787 73.627 31.542 37.470 70.649 74.994 75.448 76.875 40.278 24.621 37.167 50.218 31.391 29.454 65.740 55.082 60.878 44.653 58.514 47.212 55.571 77.543 79.123 76.599 72.153 75.133 35.746 49.618 52.225 22.474 23.869 57.817 22.502 56.828 60.867 53.920 7…
8	65.399 48.143 53.164 20.758 27.550 5.212 45.428 79.000 70.179 10.084 62.475 71.077 58.366 58.658 65.707 3.330 62.608 43.948 81.909 21.076 60.738 46.127 70.241 28.469 32.765 65.574 69.409 73.687 71.352 35.589 23.539 32.388 44.617 26.295 24.640 62.932 50.485 60.019 41.507 59.039 47.239 52.912 72.299 75.571 72.384 67.497 73.723 29.868 46.101 46.248 21.620 18.441 53.653 22.160 51.201 58.710 52.275 71…
9	68.337 49.572 55.266 24.427 27.363 11.770 48.503 81.821 71.391 11.131 65.332 71.514 58.559 59.252 66.152 7.919 63.798 47.987 84.420 24.410 63.685 46.314 70.769 32.945 34.543 67.576 70.663 75.759 72.644 38.828 23.565 33.462 44.436 29.577 28.750 62.322 50.237 63.002 39.969 60.752 49.003 56.289 72.031 77.382 72.454 66.730 75.630 32.919 49.516 46.662 25.136 18.584 53.110 26.158 53.811 60.574 55.509 7…
10	68.854 52.258 54.830 25.453 30.180 13.527 49.685 82.365 73.766 15.359 66.882 74.784 61.641 63.682 69.456 10.233 66.073 47.364 84.801 23.896 64.655 50.941 73.431 32.473 37.175 69.698 73.774 75.887 75.809 39.842 26.616 36.929 49.105 31.177 29.478 66.018 54.360 61.864 44.705 59.587 49.531 55.567 76.450 78.713 75.892 71.278 75.484 35.208 49.695 51.179 26.737 23.056 57.381 23.561 55.807 61.930 54.604 …
11	66.263 50.563 54.322 21.848 32.406 10.288 46.389 79.161 72.820 15.735 63.625 74.168 61.847 62.221 68.182 7.320 65.750 44.124 81.876 22.402 61.738 50.120 72.581 29.498 35.549 66.951 71.363 74.945 73.520 37.027 28.563 36.154 48.347 27.968 25.653 66.850 53.955 60.432 46.130 59.700 49.749 52.924 75.665 77.093 75.157 71.201 74.602 32.324 46.806 49.938 25.743 22.711 57.866 20.830 52.694 61.097 52.841 7…
12	64.233 45.680 53.410 18.332 29.878 9.786 42.665 76.093 69.024 9.210 59.215 69.622 56.998 55.047 62.675 2.771 61.966 42.505 79.146 20.889 58.019 43.035 68.681 28.553 30.475 62.219 65.715 73.478 67.823 33.424 25.884 30.520 41.086 24.186 22.727 62.005 47.657 60.181 40.077 59.886 49.318 51.500 69.080 73.766 69.591 64.644 73.100 27.167 44.615 42.625 26.420 15.467 51.438 22.559 47.983 58.891 52.195 70.…
13	68.255 50.328 56.408 23.538 31.743 15.304 47.555 80.339 72.787 14.586 64.327 73.466 60.637 60.801 67.171 9.792 65.855 46.982 82.844 24.986 62.690 48.534 71.849 32.960 35.814 67.159 70.731 76.376 72.901 38.398 28.088 35.439 46.391 29.318 28.133 65.190 52.033 63.329 43.591 61.691 51.883 55.274 73.713 77.433 73.891 69.011 76.097 33.053 49.014 48.401 29.804 21.075 55.818 25.501 53.057 62.282 55.472 7…
14	67.348 51.374 55.382 23.347 34.942 15.875 47.025 79.156 73.933 18.069 64.116 75.514 62.887 63.451 68.705 11.388 66.909 44.875 81.628 23.732 62.088 51.517 73.298 31.390 37.172 67.423 71.954 75.348 74.236 37.960 31.460 37.865 49.444 29.215 27.325 68.229 54.994 61.220 47.686 60.096 51.699 53.192 76.492 77.442 75.895 72.133 75.167 33.924 47.694 51.176 30.414 24.360 59.079 21.889 53.267 62.433 53.425 …
15	65.424 49.493 55.126 20.253 36.783 15.339 44.040 76.356 73.111 17.884 61.112 74.672 62.481 61.147 67.134 9.849 66.737 42.349 79.191 22.779 59.471 49.844 72.240 29.389 35.107 64.736 69.275 75.227 71.733 35.445 32.898 36.591 47.716 26.427 24.143 68.416 53.847 60.886 48.040 60.824 53.014 51.346 74.781 76.106 74.576 71.094 74.766 31.140 45.229 49.066 31.064 23.223 58.589 20.180 50.400 62.319 52.770 7…
16	64.959 49.286 54.235 19.894 37.575 12.696 44.099 76.343 73.305 18.459 61.151 75.160 63.142 61.893 67.698 8.580 66.895 41.375 79.155 21.748 59.490 50.511 72.802 27.987 35.234 65.211 70.003 74.653 72.312 35.347 33.479 37.131 48.708 26.054 23.468 69.274 54.839 59.493 49.403 60.469 52.073 50.528 75.796 76.289 75.441 72.120 74.167 31.131 44.456 49.914 29.330 24.114 59.510 18.180 50.391 61.762 51.478 7…
17	61.680 46.984 50.444 16.926 37.383 10.052 40.670 72.434 71.608 18.550 58.190 74.119 61.899 61.296 65.915 7.309 65.573 36.039 75.654 18.465 56.145 49.863 71.503 23.790 33.190 62.695 68.408 72.213 70.928 32.402 33.026 36.541 48.286 23.036 19.473 68.562 54.846 56.016 49.474 57.632 50.097 46.107 75.558 74.085 74.031 71.847 71.341 29.200 39.783 49.458 26.878 24.118 59.185 12.472 47.989 59.719 48.015 7…
18	64.286 49.104 52.349 19.978 33.843 6.800 44.814 77.300 72.885 16.439 62.164 74.783 62.206 62.680 67.909 6.627 66.185 40.941 80.244 20.860 60.354 50.628 72.278 26.609 34.892 66.306 71.365 74.112 73.535 35.636 29.557 36.502 49.191 26.134 23.258 67.831 54.952 58.363 47.916 58.386 49.155 50.387 76.462 76.461 75.515 72.138 73.417 31.549 43.948 50.561 23.739 23.812 58.810 16.678 51.534 60.561 50.712 75…
19	64.923 51.557 51.889 21.787 36.164 7.435 46.485 78.546 75.069 19.357 64.259 77.589 64.532 66.080 70.656 9.442 68.133 41.101 81.531 20.807 61.833 54.091 74.531 26.779 37.025 68.443 74.193 74.723 76.475 37.048 31.901 39.296 52.627 28.038 24.584 70.688 58.294 57.711 51.226 57.597 49.637 50.506 79.700 78.012 77.981 75.432 73.847 33.964 44.561 54.001 23.949 27.338 61.788 15.626 53.973 62.083 50.494 78…
20	62.400 48.933 50.785 18.252 35.701 6.446 43.140 75.404 72.690 17.655 60.880 75.547 62.652 63.049 67.871 6.931 66.028 38.427 78.577 18.562 58.625 51.452 72.122 24.462 34.380 65.309 70.948 72.580 73.295 33.850 31.421 36.826 49.939 24.600 21.066 69.162 56.171 55.903 50.006 56.137 48.699 48.097 76.873 75.083 75.630 73.208 72.103 30.353 41.881 51.120 22.702 25.188 59.865 14.274 50.470 60.141 48.279 76…
21	64.116 49.365 50.795 20.250 33.479 5.900 46.004 78.256 73.162 16.979 63.667 75.723 62.783 64.800 68.993 7.704 66.248 40.207 81.364 19.314 61.223 52.199 72.998 25.712 35.888 68.121 73.613 73.127 75.616 36.323 29.242 37.786 51.295 26.453 23.287 68.291 57.181 56.110 49.521 56.814 46.890 49.953 78.485 76.860 77.141 74.080 72.535 32.258 43.405 52.581 20.210 25.902 60.194 15.310 52.857 59.773 48.789 76…
22	65.237 50.181 51.211 22.146 35.941 8.401 47.310 78.902 73.774 20.571 64.995 76.446 64.521 67.248 70.712 10.780 67.086 40.246 81.739 19.905 62.127 54.445 74.410 26.652 38.018 69.727 75.473 72.874 77.320 37.894 31.883 41.084 53.931 27.933 24.642 69.840 60.320 55.115 52.571 56.837 46.833 49.852 80.901 77.991 79.729 76.848 71.815 34.395 43.403 55.122 21.484 28.937 63.185 14.310 54.056 59.706 48.411 7…
23	64.408 50.519 50.230 21.882 39.385 10.711 46.056 77.020 74.840 23.023 63.978 77.961 65.731 68.504 71.179 12.159 68.330 38.164 80.068 19.288 60.934 55.797 75.223 25.464 38.454 68.956 75.450 72.667 77.648 37.023 35.225 42.438 55.405 27.697 23.448 72.198 62.037 54.139 55.162 56.211 48.821 47.959 82.156 77.793 80.212 78.341 71.573 34.548 41.896 56.576 23.827 30.909 64.887 12.110 53.679 60.561 47.105 …
24	64.078 53.690 49.272 23.090 40.053 12.157 46.470 77.158 76.964 24.496 64.797 80.393 67.479 70.057 73.115 13.646 69.990 38.017 80.143 19.459 61.449 58.558 76.425 24.597 39.065 69.216 76.353 73.874 78.929 37.356 36.257 42.852 56.896 29.219 24.579 74.630 62.614 54.644 56.348 54.675 50.094 48.188 83.572 78.629 80.312 79.592 72.407 36.333 42.646 58.132 25.355 32.361 65.652 11.240 55.308 63.093 48.063 …
25	65.330 52.741 50.934 23.467 40.210 12.808 46.699 77.506 75.803 24.353 64.846 78.968 66.757 69.282 72.243 13.476 68.884 39.296 80.573 19.636 61.574 57.201 76.384 26.338 39.036 69.236 75.881 73.186 78.183 37.701 36.448 43.116 56.042 29.278 25.065 73.539 62.320 55.152 55.752 56.228 50.075 48.604 82.719 78.272 80.495 78.976 72.181 35.917 43.284 57.349 26.622 31.565 65.549 12.579 54.858 61.773 48.124 …
26	64.351 53.357 50.982 23.849 44.679 16.379 45.697 75.668 77.981 28.136 63.866 81.633 69.053 71.041 73.209 16.566 71.851 37.329 78.565 21.147 60.748 59.881 77.107 25.829 40.664 68.786 76.144 73.984 78.823 37.593 40.750 45.048 58.416 29.262 24.737 76.812 64.484 55.562 59.573 55.678 53.375 46.870 84.512 78.592 81.500 81.185 72.616 37.028 42.133 59.438 30.587 34.688 68.299 11.167 54.434 64.281 48.556 …
27	64.862 54.504 51.959 24.762 44.526 17.813 46.045 76.245 78.155 28.145 64.267 81.355 69.044 70.653 73.733 17.238 71.396 38.673 79.132 21.122 60.847 59.565 77.837 27.167 40.658 68.672 75.815 74.230 78.467 37.621 40.757 44.983 57.907 30.252 25.725 76.981 63.824 56.576 58.975 56.747 53.566 47.681 83.800 78.865 81.508 80.629 73.528 37.501 43.648 58.962 31.872 34.217 67.972 12.931 54.914 64.353 48.832 …
28	67.448 56.511 53.807 26.996 43.075 18.163 49.354 79.827 79.761 27.560 67.430 82.885 69.794 72.089 75.258 17.641 72.880 42.356 82.479 23.640 64.248 60.644 78.717 29.617 42.162 71.395 78.110 76.678 80.741 40.486 39.516 45.449 58.715 32.825 28.956 76.785 64.114 59.301 57.964 58.174 54.295 51.472 85.049 81.184 82.343 81.069 75.567 39.654 46.828 60.105 32.370 34.158 67.843 16.321 57.936 66.537 52.229 …
29	67.708 55.652 52.548 26.491 39.415 14.731 50.028 80.970 77.946 25.086 68.086 80.919 68.271 71.150 74.568 15.447 70.494 42.851 83.741 21.886 64.811 59.194 77.907 29.146 41.265 72.037 78.319 75.307 80.555 40.552 36.033 44.172 57.599 32.461 28.629 74.481 63.027 57.906 55.684 57.397 50.758 51.907 84.272 80.721 81.889 79.965 74.427 38.939 46.797 59.027 28.239 32.513 66.347 16.008 57.994 64.008 50.899 …
30	68.212 54.654 54.686 26.030 36.875 14.996 49.917 81.603 76.844 22.323 67.513 79.105 66.310 68.287 72.714 13.731 69.406 45.279 83.952 23.735 64.927 56.288 76.046 31.250 40.038 71.088 76.323 76.161 78.499 40.422 33.372 41.650 54.416 31.839 29.086 71.888 59.649 60.186 52.038 58.911 50.859 53.911 81.232 80.120 79.944 76.825 75.329 37.430 48.474 56.093 28.469 29.177 63.478 19.504 56.984 63.924 53.169 …
31	71.495 58.066 56.109 30.243 35.495 16.659 54.203 86.029 79.197 23.279 72.155 81.137 67.766 71.619 75.893 16.365 71.010 49.080 88.341 26.147 69.109 59.011 78.646 34.298 42.826 75.077 80.448 78.493 82.553 44.212 32.449 43.756 57.172 36.079 33.453 72.728 61.927 62.621 52.392 59.874 51.236 57.466 84.132 83.391 82.180 78.918 77.653 41.377 52.292 59.182 28.834 31.261 64.712 22.926 61.761 65.871 56.077 …
32	70.775 57.492 54.125 29.973 31.598 13.676 54.389 86.588 77.470 20.883 72.601 79.293 66.245 71.088 75.393 14.980 68.541 48.495 89.040 24.164 69.107 58.100 78.125 33.096 41.911 75.220 80.681 76.620 82.533 43.864 28.936 42.608 56.376 35.864 33.137 70.727 61.142 60.816 50.322 58.622 47.254 56.957 83.492 82.753 81.339 77.970 76.605 40.968 51.891 58.451 24.114 30.132 63.075 22.432 62.010 63.180 54.522 …
33	72.513 56.737 56.285 30.698 29.187 15.439 54.986 87.608 76.554 19.294 72.723 77.608 64.482 68.938 73.880 14.804 67.981 51.237 89.893 26.706 69.896 55.725 76.749 35.731 41.401 75.067 79.447 78.066 81.249 44.687 26.503 41.000 53.959 36.145 34.331 68.190 58.541 63.821 47.002 60.440 48.896 59.337 81.196 82.654 79.895 75.314 77.779 40.631 53.585 56.335 26.844 27.774 60.704 26.019 61.712 63.586 57.255 …
34	72.691 56.969 55.383 31.426 26.542 13.759 55.856 88.712 76.252 17.455 73.736 77.001 63.632 69.086 74.158 14.407 67.284 51.700 91.129 26.327 70.681 55.506 76.710 35.711 41.208 75.887 80.335 77.858 81.977 45.145 23.793 40.469 53.969 36.723 34.965 66.982 58.257 63.578 45.584 59.633 47.199 59.838 81.257 82.944 79.806 74.908 77.519 41.058 53.968 56.385 24.023 27.371 59.784 26.502 62.729 62.779 57.259 …
35	73.414 58.810 55.180 32.684 27.219 13.817 57.466 90.206 77.604 19.660 75.625 78.711 65.615 72.023 76.366 16.172 67.857 52.080 92.616 26.580 72.260 58.456 78.584 36.032 43.113 77.978 82.967 77.781 84.521 46.509 25.050 42.681 56.960 38.267 36.017 69.017 60.899 63.267 48.066 59.330 46.174 60.177 84.076 84.028 82.078 77.591 77.849 43.024 54.673 59.325 22.811 30.289 62.282 26.203 64.863 62.948 56.956 …
36	71.348 55.531 53.851 29.751 24.029 10.431 54.738 87.732 74.150 15.663 72.510 74.967 62.414 68.422 73.350 12.547 64.973 50.320 90.265 24.792 69.536 54.592 75.726 34.207 40.253 75.026 79.622 75.766 81.087 43.907 21.504 39.541 53.425 35.341 33.297 65.399 57.704 62.005 44.741 58.737 43.895 58.418 80.680 81.381 79.275 74.386 75.815 39.670 52.667 55.674 20.071 26.611 59.071 25.157 61.510 60.035 55.281 …
37	69.424 54.053 53.934 27.289 28.507 8.387 52.209 85.178 74.761 15.886 70.042 76.018 63.136 66.991 72.179 10.817 66.347 47.756 87.910 23.683 67.301 53.626 75.553 31.889 38.835 72.954 77.689 76.081 79.432 41.855 24.974 38.956 52.391 32.871 30.721 67.214 57.502 61.069 46.477 59.211 46.359 56.576 79.900 80.801 78.482 74.231 75.902 37.605 50.396 54.385 19.746 25.926 59.413 22.819 59.095 61.121 54.331 7…
38	66.593 51.151 52.288 23.464 30.277 5.390 49.041 81.796 73.897 15.463 66.685 75.533 62.339 65.412 70.092 8.606 66.193 44.325 84.543 21.760 64.259 52.401 73.566 28.933 37.007 70.408 75.366 74.452 77.177 38.983 26.350 37.775 51.262 29.321 27.043 67.104 56.452 58.977 47.061 57.535 46.233 53.067 78.578 78.547 77.531 73.452 73.941 34.718 46.883 53.014 19.434 25.086 59.240 19.091 55.644 60.231 51.840 75…
39	67.188 53.904 51.780 24.872 34.110 9.896 49.400 81.585 75.274 20.084 67.241 77.692 65.174 67.831 72.434 11.188 67.179 43.713 84.078 20.792 64.392 55.526 75.820 28.812 38.751 70.906 76.465 74.004 78.500 39.441 30.667 40.582 54.008 30.911 27.737 70.616 59.357 57.212 51.039 56.749 47.036 52.596 81.209 79.383 79.380 76.481 73.588 36.442 47.205 55.642 22.828 28.407 62.425 17.280 56.797 61.216 50.563 7…
40	66.816 52.614 53.239 23.777 34.958 11.018 48.010 80.172 74.872 19.410 65.784 76.862 64.223 65.956 70.916 10.280 67.535 43.561 82.849 21.814 63.220 53.590 74.967 29.119 37.704 69.199 74.476 75.039 76.728 38.624 31.305 39.273 52.106 29.858 26.819 69.787 57.739 58.862 49.909 58.554 49.536 52.625 79.283 78.881 77.888 74.737 74.367 35.054 46.866 53.762 25.503 26.653 61.152 18.131 55.234 61.956 51.755 …
41	65.298 52.080 52.382 22.403 38.589 12.219 46.041 77.545 75.600 21.694 63.818 78.252 65.361 66.463 70.822 11.376 69.005 40.627 80.543 21.265 61.389 54.954 74.857 27.254 37.698 67.898 73.740 74.889 76.189 37.170 34.656 40.176 53.134 28.385 24.866 71.917 58.875 57.972 52.687 58.183 51.643 50.114 79.990 78.130 78.199 76.046 74.036 34.471 44.456 54.531 28.019 28.372 62.826 15.056 53.612 62.990 50.495 …
42	65.277 53.003 53.359 22.900 41.315 16.054 45.522 76.732 76.465 24.339 63.437 79.636 66.467 67.436 71.517 14.164 70.315 40.479 79.382 22.526 60.839 56.297 75.310 28.272 39.019 67.449 73.563 75.336 76.319 37.349 37.570 41.557 54.335 28.818 25.202 73.775 60.041 58.597 54.630 58.183 53.366 49.975 80.664 78.382 78.690 77.190 74.506 35.045 44.940 55.571 31.327 30.159 64.300 15.576 53.461 64.349 50.885 …
43	64.102 49.617 54.143 20.162 40.613 16.433 42.962 74.616 74.338 21.582 60.281 76.298 63.998 63.054 67.379 12.184 68.277 39.977 77.316 22.243 58.575 52.250 73.118 27.973 36.416 64.494 69.620 74.145 72.230 34.842 36.717 38.714 50.114 25.635 23.066 71.156 56.334 59.015 51.798 58.885 53.576 48.664 76.513 75.343 75.686 73.319 73.600 31.653 43.373 51.219 32.385 26.479 61.279 16.878 49.975 62.639 51.083 …
44	62.714 49.487 54.000 19.556 43.636 17.515 41.748 72.432 74.647 23.785 58.730 77.636 65.499 63.483 67.914 13.596 69.357 37.813 75.298 21.744 56.617 53.249 72.441 27.145 35.422 63.269 69.284 74.287 71.801 33.887 39.225 40.395 50.962 25.576 22.173 72.583 57.251 58.910 54.191 59.495 55.477 47.195 77.049 75.446 76.656 74.673 73.185 31.642 40.892 51.815 33.586 28.197 62.840 15.525 48.413 63.786 50.639 …
45	63.329 50.779 54.509 20.707 46.155 20.848 41.702 72.154 75.575 26.702 58.798 78.714 66.818 64.961 69.189 16.901 70.211 37.929 74.967 22.500 56.511 55.234 73.986 28.303 37.357 63.500 69.687 74.324 72.187 34.328 42.149 42.203 52.771 26.572 23.202 74.891 59.084 59.237 56.595 59.773 57.093 46.489 78.219 75.719 77.840 76.360 73.952 33.173 41.819 53.469 36.478 30.659 64.835 16.744 48.711 64.455 50.554 …
